# Supplementary material for: Establishment and validation of a redox-related long non-coding RNAs prognostic signature in head and neck squamous cell carcinoma
Source: Sci Rep. 2022 Dec 21;12:22040. doi: 10.1038/s41598-022-26490-7 (PMC9772388; doi:10.1038/s41598-022-26490-7)
Supplement: Supplementary file 3 — Supplementary Information 3. [file 41598_2022_26490_MOESM3_ESM.xlsx]

## Sheet: Sheet1
ID	TCGA-CV-6935-11A-01R-1915-07	TCGA-CV-7440-11A-01R-2187-07	TCGA-CV-7425-11A-01R-2081-07	TCGA-CV-7101-11A-01R-2016-07	TCGA-CV-7255-11A-01R-2016-07	TCGA-CV-7097-11A-01R-2016-07	TCGA-CV-7424-11A-01R-2081-07	TCGA-CV-6955-11A-01R-2016-07	TCGA-CV-6939-11A-01R-1915-07	TCGA-H7-A6C4-11A-21R-A466-07	TCGA-CV-6938-11A-01R-1915-07	TCGA-CV-7252-11A-01R-2016-07	TCGA-HD-A6I0-11A-11R-A31N-07	TCGA-CV-7434-11A-01R-2132-07	TCGA-CV-7423-11A-01R-2081-07	TCGA-CV-7261-11A-01R-2016-07	TCGA-CV-6936-11A-01R-1915-07	TCGA-CV-6956-11A-01R-2016-07	TCGA-CV-7091-11A-01R-2016-07	TCGA-CV-6962-11A-01R-1915-07	TCGA-CV-7416-11A-01R-2081-07	TCGA-CV-6960-11A-01R-2016-07	TCGA-HD-8635-11A-01R-2403-07	TCGA-CV-7103-11A-01R-2016-07	TCGA-CV-7238-11A-01R-2016-07	TCGA-CV-6934-11A-01R-1915-07	TCGA-CV-7432-11A-01R-2132-07	TCGA-CV-6961-11A-01R-1915-07	TCGA-CV-6943-11A-01R-1915-07	TCGA-CV-7406-11A-01R-2081-07	TCGA-CV-7177-11A-01R-2016-07	TCGA-CV-7242-11A-01R-2016-07	TCGA-WA-A7GZ-11A-11R-A34R-07	TCGA-CV-6959-11A-01R-1915-07	TCGA-CV-7183-11A-01R-2016-07	TCGA-H7-A6C5-11A-11R-A30B-07	TCGA-CV-7437-11A-01R-2132-07	TCGA-CV-7235-11A-01R-2016-07	TCGA-CV-6933-11A-01R-1915-07	TCGA-CV-7250-11A-01R-2016-07	TCGA-CV-7438-11A-01R-2132-07	TCGA-HD-A6HZ-11A-11R-A31N-07	TCGA-CV-7178-11A-01R-2016-07	TCGA-CV-7245-11A-01R-2016-07	TCGA-CQ-7069-01A-11R-2403-07	TCGA-CV-5434-01A-01R-1686-07	TCGA-CV-A6K0-01B-21R-A31N-07	TCGA-IQ-A61E-01A-22R-A30B-07	TCGA-HD-8635-01A-11R-2403-07
AC083862.1	0.0237649	0.0571957	0.245102	0.0375937	0.173327	0.140514	0.144772	0.358452	0.373604	0.294369	0.184148	0.15811	0.415922	0.307592	0.136936	0.113144	0.356085	0.196397	0.571222	0.156621	0.037916	0.200571	0.236427	0.134215	0.11934	0.184843	0.17514	0.0773137	0.0818963	0.340847	0.312148	0.121394	0.252719	0.342157	0.0148425	0.0539075	0.0307889	0.457554	0.118488	0.199952	0.121654	0.513153	0.0804074	0.452505	1.22906	0.583257	0.910475	0.583898	0.500832
LINC02550	0.0535647	0.128915	0.0306914	0.197712	0.0976668	1.0293	0.118657	0.17954	1.00248	0.142176	0	0	0.29604	0.150716	0.154323	0.0255019	0.114656	0	0.088793	0.126077	0	0.246586	0	0.0302513	0	0.0833251	0.131585	0	0	0.0307299	0.0844273	0.0820845	0.0406866	0.0467394	0.267632	0.972033	0.0925285	0.281263	0.106826	0.225339	0.0609332	1.09236	0.317158	0.235366	0.151103	0.168542	0.256519	0.0387079	0.0490802
SOCAR	0.0459126	0	0.122766	0	0.148826	0.0452441	0.0508529	0.153891	0	0.0812436	0.177882	0	0.817635	0.0172247	0.0529107	0	0.0818973	0.0919825	0.0253694	0	0.0162781	0.0234844	0.0830479	0.0345729	0.0170784	0.0634858	0	0	0	0.0526798	0.0482442	0.0469054	0.0232495	0.120187	0	0.0925746	0.118965	0.160722	0.0152608	0.0643826	0.174095	0.110154	0.0776714	0.0448316	0.115126	0.905309	0.171013	0.331782	0.168275
AL731567.1	0	0.198452	0.101242	0	0.25058	0.217652	0.0978533	0.0329026	0.0881832	0.0521108	0	0	0.271264	0.0662889	0.135751	0.0560822	0.0630361	0.0884983	0.0488169	0.0554518	0.0939692	0.0903793	0.106536	0	0.0985888	0	0.072343	0.0766443	0.101484	0	0.061889	0.0601716	0.178951	0.205572	0.183924	0.133602	0.0763059	0.274905	0	0.123888	0.1675	0	0	0.115022	0.0553824	0.40771	1.03422	0.0851239	0.377769
MIR200CHG	2.17687	7.93353	6.32559	6.39522	7.6076	9.88313	4.82221	6.08041	2.03703	3.43931	6.32547	2.35112	7.80588	12.9502	8.15318	2.14683	3.61953	3.2709	0.193315	5.16035	3.76253	3.69832	1.96879	3.86386	4.98859	14.7547	15.3266	4.55267	2.14334	2.67613	4.57484	3.85218	1.83066	3.35802	3.78737	31.0972	3.86108	6.89461	10.0783	1.74434	4.64311	31.523	18.7421	1.21464	1.38899	3.91402	5.27452	2.13491	1.85214
JPX	1.16477	1.78701	2.1765	1.73073	2.64493	1.53547	2.09345	1.98812	1.04912	2.25144	2.32186	2.24915	1.48339	1.86091	2.05774	1.57438	1.48672	1.1129	1.02909	1.77659	1.45138	1.31104	2.10132	1.85717	1.79709	2.28203	1.9365	1.19979	2.05109	1.09667	2.77079	2.09421	2.42778	1.57683	2.43384	2.62122	1.87137	1.84326	1.29019	1.40925	2.63253	3.4139	3.15068	1.64451	2.14426	3.01707	2.7179	3.62891	2.17957
AL023803.1	0	0.210125	0.0833756	0	0	0.537728	0.0805851	0.162578	0.435729	0.257489	0	0.08801	0	0.163773	0.251538	0	0.0778681	0.109321	0.120607	0	0.0773864	0.111645	0.131604	0	0.243572	0.301812	0.17873	0	0.0835751	0.0834802	0.229353	0	0	0.126971	0.454402	0.110025	0.188521	0	0.217651	0	0.0827649	1.57102	0.123084	0.142087	0	0.549428	0.232285	0.420612	0.13333
PSMG3-AS1	0.398208	0.655405	0.311579	0.629923	0.481444	1.6804	1.16429	0.868288	0.817377	0.70464	1.50686	0.147616	0.493013	0.732505	0.199845	0.320052	0.444516	0.257348	1.32375	0.562363	0.202666	0.35809	0.484065	0.529585	0.453927	2.68207	1.53044	0.17273	0.201659	0.560072	0.969588	0.339016	0.842363	0.538014	0.211263	2.29219	0.588018	0.886843	1.07596	0.594428	0.443245	0.703695	1.13001	1.75602	0.152997	0.560465	0.5058	0.167087	0.631655
AC021016.1	1.08285	2.16805	1.1191	1.73048	1.09017	1.82649	1.14051	0.816461	0.596787	0.764105	1.36414	0.875931	0.697603	1.09163	1.43165	0.841314	0.931414	1.35755	1.07922	1.49484	1.45561	1.06019	1.35787	1.2156	1.00081	1.16433	1.13421	1.13249	0.869949	0.769868	1.09596	1.38453	0.918389	1.56513	1.54346	1.96906	1.61807	0.72092	0.384219	1.61163	1.08823	1.22727	1.48349	0.921134	0.687142	0.610371	1.12411	0.326447	0.986109
GTSE1-DT	0.143404	0.172567	0.205418	0.170137	0.207001	0.132484	0.258106	0.150208	0.120773	0.0475794	0.254649	0.0108418	0.231164	0.121049	0.154933	0.213356	0.105517	0.215474	0.104001	0.227835	0.0571986	0.192547	0.129696	0.131607	0.150026	0.232374	0.0770611	0.0583163	0.123546	0.0617027	0.122433	0.0274696	0.16339	0.297186	0.0335862	0.420169	0.286424	0.177792	0.13406	0.0628416	0.244696	0.344055	0.515524	0.131276	0.168555	0.282013	0.286148	0.181351	0.0656989
AC103974.1	0.0934011	0.0449581	0.83843	0.114917	0.132457	0.345155	0.0689676	0.765269	0.186456	0.165276	0.864465	0.150644	0.114713	0.59569	0	0.0741132	0.0999634	0.0935612	0.103219	0.14656	0.0496725	0.0477749	0.140789	0.193414	0.0694859	0.129151	0.325047	0.0405145	0.0715265	0.0535839	0.081787	0.0954208	0.260134	0.230916	0.0777786	0.235408	0.0941165	0.399618	0.0465683	0.0218292	0.0885414	0.298785	0.474027	0.182404	0.38058	0.15674	0.198798	0	0.39938
AC124067.2	0.0266773	0.950233	1.52855	0.984684	0.389135	0.906968	0.620505	0.80476	0.798836	0.708094	1.13693	0.193622	0.540612	0.870724	0.491896	0.381029	0.199862	0.0400845	0.486446	0.175815	0	0.163746	0.144764	0.421857	0.20839	0.663987	0.425973	0.277723	0.0306442	1.04072	0.476546	0.32705	0.486325	0.488839	0.433196	1.53302	0.760366	0.56032	0.319221	0.187046	0.273124	1.02407	0.586698	0.468885	3.56207	3.72695	1.14981	0.616898	0.977754
AC131009.3	0.142217	0.502006	0.488924	0.299963	0.74912	0.700732	0.31504	0.529652	0.0709767	0.419428	0.244889	0.5161	1.39734	0.48019	0.546313	0.225696	0.405891	0.712304	0.23575	0.401688	0.705915	1.01842	0.342995	0.428366	0.370309	0.786604	0.232909	0.185068	0.217819	0.380751	1.04608	0.726462	0.720167	0.661843	0.118429	0.931955	0.900782	0.165948	0.141814	0.332382	0.323562	1.93351	0.240592	0.277737	1.15898	1.90928	2.34591	1.16474	2.25871
DHCR24-DT	0.266773	0.291062	0.183426	0.243827	0.518847	0.131445	0.433369	0.417283	0.0266279	0.251767	0.436398	0.73146	0.229351	0.160133	0.532888	0.304823	0.323585	0.748245	0.0294816	0.167443	0.416167	0.491238	0.482546	0.281238	0.158773	0.350437	0.087379	0.439728	0.306442	0.0612188	0.317697	0.708609	0.108072	0.35693	0.355443	0.32274	0.568355	0.103763	0.0177345	0.349153	0.404629	0.469365	0.902613	0.0868306	0.234126	0.335761	0.170342	0.488378	0.521469
AC006942.1	0.130821	0.151128	0	0.165557	0.318043	0.850851	0.202857	0.146164	0.587605	0.648178	0.202739	0.189898	1.39784	0.618399	0.0301523	0.0747403	0.168016	0.196568	1.25779	0.295601	0.083488	0	0.236633	0.206872	0.671541	1.32957	2.63523	0.136191	0.0901647	1.17081	0	0.16038	1.55016	0.251134	0.130728	0.751768	0.180786	0.732726	1.25233	0.660417	0.119054	1.50656	0.575416	0.843092	0.0492052	0.0658609	0.292366	0.0378147	0.239738
AF131215.6	0.371548	0.312162	0.301916	0.484449	0.714413	0.798849	0.897879	0.671743	0.354003	0.525972	0.793912	0.482132	0.70938	1.16328	0.7318	0.521029	0.166291	0.517676	0.324751	0.566055	0.531715	0.642707	0.525434	0.57228	0.467391	0.595495	1.14506	0.193399	0.496637	0.155023	0.667258	0.710855	0.903105	0.831144	0.227832	1.04202	0.600976	0.961688	0.49175	0.246299	0.461084	1.24799	0.674271	0.441957	0.0254088	0.442125	1.36955	0.0976347	0.705643
AC020910.5	0.503905	0.65489	0.317599	0.398562	1.37819	2.2718	0.641845	0.788201	1.24485	2.40752	1.82215	0.883848	2.27439	2.52377	0.78396	0.551786	0.862894	1.13573	2.38064	1.04373	0.964751	0.773245	1.18492	0.59763	0.871598	0.88839	1.23787	0.754095	0.549893	3.2667	0.741293	0.823682	2.0286	0.901377	0.346187	1.52405	0.870453	1.58757	0.929584	0.989267	0.601885	4.59409	2.7279	1.47612	0.758124	2.85397	1.20659	1.49298	1.15429
DLGAP1-AS2	0.0429058	0.264352	0.162255	0.0995464	0.479823	0.570795	0.14732	0.182163	0.0835112	0.250546	0.293677	0.134943	0.853672	0.497386	0.153281	0.0326836	0.0551044	0.0451283	0.128023	0.153502	0.0821453	0.0658392	0.0388046	0.0436167	0.110123	0.578449	0.279311	0.078167	0.0542144	0.236303	0.14878	0.223551	0.117325	0.0786212	0.0267969	1.27821	0.0889394	0.55072	0.141188	0.0661829	0.0439273	0.494111	0.275822	0.301648	1.01669	1.33383	0.972578	0.316255	0.440313
LINC00852	0.409802	0.463552	0.340471	0.399763	0.834385	0.318021	0.646805	0.503648	0.138052	0.779543	0.608626	0.991437	0.320859	1.13001	0.861883	0.39021	0.800435	0.338666	0.101898	0.434053	0.555749	0.550238	0.48182	0.520741	0.514473	0.318744	0.490767	0.333299	0.270675	0.211592	0.505971	0.88966	0.482479	0.527437	0.153566	0.449297	0.584016	0.669459	0.194105	0.517194	0.524448	0.29496	0.467958	0.47018	0.269739	0.296572	1.04668	0.518243	0.225296
LNCTAM34A	0.759694	1.98129	0.269087	2.21415	1.93086	3.53219	1.45339	1.41979	0.475652	0.782138	1.51626	1.03593	0.43259	3.65329	1.0665	1.77555	1.62614	0.913195	0.320556	1.72959	1.55731	0.805431	0.674585	1.841	0.878591	2.6787	3.68156	0.593157	0.809194	0.507153	1.55301	1.4958	1.1541	0.578524	1.79435	3.11232	1.24073	2.27257	0.757543	0.79414	0.942764	2.08778	1.47213	0.566471	0.103905	1.84277	0.617382	1.41738	1.44281
CHKB-DT	0.659087	1.42762	0.890157	0.372359	0.715322	0.41753	0.625719	0.973076	0.38767	0.249915	0.729582	0.882688	1.04075	0.688808	0.705292	0.493096	0.85655	0.530531	0.156079	0.5762	0.851251	0.541807	1.06444	1.11668	0.420282	1.19615	0.578244	1.13335	0.324468	0.351108	0.519418	0.76953	0.250314	0.883196	0.735061	0.961102	0.772565	0.384533	0.539859	1.02325	0.535538	2.25898	0.836244	0.25283	1.54937	0.977658	1.95393	0.986583	1.76858
AC012313.6	0.0688882	0.215533	0.078943	0.30876	0.209345	0.101828	0.324278	0.115451	0.154711	0.243799	0.444829	0.249993	0.0951826	0.445814	0.0992354	0.163987	0.165889	0.0258774	0.19984	0.14593	0.0549542	0.105709	0.0311517	0.252885	0.172967	0.625114	0.528837	0.0672335	0.19783	0.0197605	0.16287	0.299106	0.444771	0.225414	0.129073	0.520879	0.193373	0.482301	0.274773	0.120751	0.274277	0.0413192	0.874049	0.386781	0.129553	0.195082	0.329903	0.124453	0.220923
AL354754.1	0.0653061	2.99678	0	0.183658	0.820297	0.900974	0.650999	0.875579	0.456295	0.154081	0.140566	0	0	0.955515	0.0250867	0.145096	0.0232982	0.032709	0.144342	0.102475	0.023154	0	0.0393758	0	0.194338	5.68904	0.106952	0	0.075017	0.424613	0.114371	0.0444788	0.19842	0.0569846	0.0543828	4.34538	0.20682	0.127006	0.0434141	0.396837	0.0990531	0	0.184133	0.191305	0.0818774	0	0.0347498	0.0943854	0.0398924
LINC01063	0.0781921	0.15055	0	0.123692	0.142571	0.462322	0.0866058	0.0436811	0.117071	0.276726	0.201963	0.0472927	0.432151	0.220011	0.225276	0.0744539	0.167372	0.352467	0.0648087	0.147234	0.124752	0.0599931	0.424308	0.0883197	0.174513	0.162181	0.144062	0.152628	0.179639	0.0897172	0.164326	0.27959	0.118786	0.0341144	0.19534	0.413859	0.101303	0.0912399	0.233912	0.164472	0.0889485	0.468997	0.330699	0.0381755	0.073525	0.934921	0.312049	0.113009	0.286583
LINC01564	0.312492	1.38846	0.0826391	0.304203	0.379854	0.0710637	0.212995	0.241712	0.03599	0.29775	0.155219	0.407085	0.088568	0.0811629	0.609439	0.480662	0.308721	0.216711	0.039847	0.181051	0.255676	0.147545	0.347843	0.407269	0.241421	2.86681	0.236201	0.125122	0.331347	0.248228	0.35362	0.712172	0.365173	0.272674	1.0509	2.65363	0.560566	0.140245	0.167789	0.16854	0.35548	1.03809	0.121996	0.164303	0.226031	3.50948	0.0767443	0.416897	0
AC008972.2	5.20531	1.3522	0.568102	1.51034	0.703043	0.814211	3.59958	1.10777	0.247413	0.389882	0.675798	0.333155	0.558122	0.402967	0.349132	3.01584	0.353717	0.620742	0.319583	4.30436	0.527293	1.52145	0.747263	0.528846	0.461012	1.5138	1.31931	0.394237	0.664372	0.284407	9.34762	4.64259	0.627595	0.312416	2.82097	0.916282	5.66147	1.47831	0.466877	1.73794	1.66049	1.25547	0.698885	1.07572	0.569744	0.727936	0.747402	0.238829	0.353298
LINC01376	0.0505095	0.274068	0.231527	0.324446	0.223264	0.183259	0.310238	0.205211	0.068749	0.203132	0.118601	0.061099	0.0761332	0.330751	0.0634999	0.0961895	0.0589727	0.0965925	0.205515	0.13834	0.0439559	0.0563689	0.0249172	0.0985437	0.230584	0.285718	0.0676797	0.0179259	0.110766	0.0895658	0.212298	0.0422196	0.11161	0.0560935	0.120448	0.472183	0.0634552	0.144666	0.0549453	0.0643899	0.0679047	0.132199	0.124288	0.192797	0.22452	0.485454	0.168589	0.199092	0.319758
AL021707.8	0.0743466	0.0715727	0.42599	0.0784057	0.813357	0.439585	0.247039	0	0	0.394675	0.19203	0.539602	1.23269	0.418381	0.771108	0.283169	0.0795702	0	0	0.139993	0.39539	0	0.806881	0.503857	0.165931	0.231307	0.54791	0.193495	0.170804	0.0853049	0.390611	0.303817	1.0165	0.0648732	0	0.22486	0.192641	0.0867527	0.0741361	0.417021	0.084574	1.78373	0.251548	0.217788	0.279636	0.65501	0.712086	0.537257	0.817466
AP001062.1	0.187489	0.171469	0.0931034	0.253747	0.37984	0.198616	0.325339	0.349128	0.154391	0.276472	0.330915	0.343975	0.356917	0.267287	0.216066	0.413583	0.240794	0.38501	0.0984187	0.273604	0.345662	0.244547	0.299569	0.3106	0.160405	0.395357	0.211097	0.150454	0.2046	0.0573662	0.338201	0.491627	0.450973	0.335377	0.101484	0.344959	0.313075	0.182312	0.115291	0.197185	0.184843	0.359859	0.486341	0.244099	0.193928	0.405088	0.423997	0.176133	0.234782
AC007773.1	0.237955	0.0808506	0.465171	0.324755	0.0850733	0.393117	0.108525	0.375334	0.1467	0.19815	0.289231	0.0338639	0.928324	0.236308	0.306486	0.29322	0.17977	0.10516	0.232031	0.184497	0.297762	0.279227	0.151913	0.221344	0.312401	1.23387	0.361045	0.163934	0.12863	0.208786	0.147082	0.300301	0.191378	0.134352	0.244778	1.46055	0.132986	0.277662	0.167493	0.137398	0.334381	0.53732	0.852468	0.164013	0.263238	0.281874	0.379853	0.161841	0.25651
AC007996.1	0.858478	1.7504	1.69674	1.82087	1.36597	0.798453	1.672	1.81593	0.245512	0.503522	1.64434	0.641746	0.657494	1.84013	1.4562	1.60732	0.521338	0.920339	0.127917	1.2714	0.672008	1.58377	1.14282	1.95023	0.710426	2.14572	1.64091	0.527191	0.997213	0.24902	1.4494	1.65554	0.857231	1.69176	0.632554	3.50813	2.24108	1.19307	0.466497	0.601917	1.2893	0.948834	1.39519	0.423842	1.32423	3.2718	1.34731	0.717956	0.707061
HLA-DQB1-AS1	0.0985901	0.142367	0.67788	0.103973	1.16846	0.619361	0.382195	0.771066	0.184514	0.523374	0.700284	0.447225	2.58821	2.30246	0.511278	0.328568	0.738619	0.222208	0.122573	0.185643	0.655401	0.0756435	0.445831	0.640318	0.137524	0.383416	0.333014	0.513183	0.254813	0.480767	0.543883	0.805776	0.262104	1.37644	0	0.260911	0.170306	1.92695	0.0491554	0.656695	1.59817	1.95144	1.37599	0.505411	1.43693	0.496343	1.53447	0.676828	0.090336
TUBA3FP	0.0113143	0.0435686	0.103725	0.0775581	0.0275065	0.100346	0.0375952	0.240182	0.0592899	0.0600628	0.131507	0.0547455	0.0521097	0.23558	0.0912718	0.0377068	0.0544915	0.0170005	0.0187554	0.074566	0.0481372	0.0347237	0.0920951	0.108628	0.0441907	0.310942	0.104228	0.00736167	0.0194951	0.0324549	0.107	0.0520153	0.0343764	0.0345541	0.0141327	0.573183	0.0586334	0.0924159	0.0958991	0.0555306	0.0514829	0.108581	0.143555	0.099431	0.0957506	0.135282	0.307041	0.31887	0.207341
STIM2-AS1	0.0923968	0.289086	0.185295	0.414126	0.19655	0.409732	0.255847	0.490355	0.207508	1.10362	0.507136	0.13971	0.212774	0.129989	0.692121	0.197954	0.123611	0.312374	0.38291	0.260972	0.221123	0.248121	0.0835649	0.182637	0.025777	0.239554	0.76605	0.120236	0.318408	0.0795117	0.461173	0.212388	0.491279	0.705455	0.69248	1.4322	0.19951	0.296491	0.737081	0.19435	0.236491	1.77343	0.820627	0.180443	0.173763	0.174436	0.29499	0	0
AC099343.3	0.356994	0.630069	0.318188	0.64839	0.168758	0.32248	0.351473	0.531814	0.593887	0.315855	0.332974	0.263902	0.14615	0.491079	0.388551	0.226618	0.233491	0.149002	0.49315	0.280088	0.0843805	0.426074	0.179372	0.313625	0.132793	0.493634	0.170523	0.103235	0.159475	0.18205	0.395964	0.32419	0.482071	0.276893	0.0743205	1.10971	0.616677	0.856272	0.197768	0.305927	0.270735	0.42825	0.234864	0.154928	0.261089	0.0249618	0.664856	0.286642	0.14538
AC016957.2	0.160441	0.262574	0.551577	0.219961	0.331545	0.260874	0.284328	0.322663	0.216194	0.454249	0.683768	0.349341	1.53699	0.650069	0.351303	0.0916626	0.171714	0.144645	0.212768	0.135949	0.255978	0.221578	0.174126	0.289955	0.214849	0.532442	0.35472	0.271418	0.221159	0.404997	0.168589	0.327822	0.146241	0.279995	0.140286	0.509515	0.318721	0.393149	0.111991	0.359976	0.511034	1.00082	0.515703	0.375993	0.724151	0.161546	0.896406	0.0927529	0.529232
COA6-AS1	0.496894	0.911152	0.460958	0.598883	0.690292	3.49757	0.891061	1.05746	2.62157	3.85203	1.22231	0.801426	2.65904	3.00929	1.8815	0.653381	0.962315	1.03104	3.37321	0.801978	0.553683	0.181544	0.427998	0.668158	1.74271	1.42324	2.47036	0.554238	0.733862	3.88233	0.472402	0.918585	2.44431	0.970391	0.591117	1.93223	1.02184	1.87748	2.1943	1.12813	0.699832	3.00876	2.16156	2.01009	0.31149	3.51411	1.62418	0.752347	0.780503
AC027644.3	0.415246	0.587873	0.503846	0.592477	0.564141	1.2276	0.811638	0.463945	0.768001	1.29669	1.13563	0.531852	2.47498	0.907218	0.957078	0.441911	0.679704	0.807448	0.769327	1.05787	0.883344	0.412305	0.441829	0.60698	0.681449	1.06393	1.95015	0.31786	0.420876	0.72869	1.001	0.573953	0.70504	1.40671	0.793285	2.10549	0.696206	0.912071	1.60757	0.308274	0.555729	6.38779	1.90083	0.643981	0.964668	1.10675	0.54589	0.317725	0.581913
AC010280.1	0.20008	0.462275	0.0917132	0.379807	0.486419	0.650651	0.177287	0.178836	0.239651	0.141619	0.361751	0.0484055	0	0.0450374	0.0922306	0.114309	0.0428275	0	0.199001	0.301397	0	0.552643	0	0.0903978	0.0446549	0.290494	0.196603	0.052073	0	0.0459141	0.210241	0.245288	0	0.0698341	0.0999683	2.36004	0.311059	0	0.0798053	0.0561139	0.227604	0.576039	0.541568	0.117221	0	2.61894	0.255513	0	0.0733315
PTOV1-AS1	1.30778	1.35247	1.37995	2.04829	1.4559	1.37806	2.26597	1.83005	1.55092	1.61532	1.83107	1.50364	1.97989	1.63948	1.67125	1.8309	1.31998	2.08663	1.24492	1.8347	1.24295	1.36601	1.94396	1.37479	1.22458	3.05492	1.825	0.964646	1.65098	1.21826	1.70073	1.5411	2.10966	1.5959	0.958297	3.52457	1.81733	2.09259	0.761786	1.73402	1.62025	2.19013	1.5443	1.67525	1.54019	1.6419	3.2348	2.28309	2.72878
AL391001.1	0.418629	0.238142	0.196253	0.301012	1.08713	0.590673	0.653359	0.340163	0.37037	0.471402	0.688086	0.391306	0.0701112	0.685325	0.438579	0.253664	0.610966	1.20085	0.220803	0.591202	0.0404791	0.408792	0.240936	0.558823	0.254814	0.453879	0.79466	0.148572	0.327872	0.109166	0.499873	0.291601	0.144537	0.514721	0.54668	1.06471	0.394443	0.688319	0.967709	0.266835	0.324693	1.09568	0.708204	0.390191	0.0357856	0.838229	0.394884	0.0550031	0.139484
AC124798.1	0.0377535	0.208983	0.281216	0.154282	0.527756	0.174393	0.439067	0.242541	0.141313	0.384134	0.38396	0.319681	1.39973	0.19121	0.222978	0.386447	0.111117	0.255273	0.0860519	0.159951	0.607361	0.152074	0.324376	0.261191	0.305444	1.11096	0.0753542	0.350043	0.216837	0.0920511	0.277696	0.149458	0.501844	0.2306	0.100211	0.321145	0.32608	0.14868	0.211762	0.152206	0.101999	1.38132	0.391195	0.267269	0.390501	2.61936	0.459534	0.491079	0.129723
CRIM1-DT	1.00368	1.25252	1.74656	0.82326	1.35559	4.89039	1.56458	2.15971	2.89414	3.4863	5.18482	0.674503	6.57436	4.68586	2.22764	1.48664	1.55162	1.22882	4.25187	1.43493	0.909396	1.08381	0.739641	2.18338	2.1571	1.04088	3.92668	0.62886	0.89672	2.64445	1.75775	1.55706	3.89658	1.42721	1.34657	2.75454	0.706351	3.68699	1.92754	1.14681	1.52233	10.7916	7.79798	2.35937	2.16718	1.21645	2.55164	6.23219	3.54235
AC026333.4	0.0750299	0.0240769	0.114641	0.0527509	0.24321	0.0739376	0.0554022	0.0558861	0	0.0885117	0.0645984	0.0605068	0.1843	0.0844452	0	0.0476286	0.0535344	0.112738	0	0.0470933	0.0266016	0.038378	0.135716	0.169496	0.0558186	0	0.122877	0.0976369	0	0.0573926	0.0262801	0.30661	0.379941	0.0872926	0.0624802	0.0756423	0.172811	0.116733	0.0249392	0.0701424	0.0569009	0.540036	0.12693	0.0488422	0.0470343	0	0.19962	0.0722927	0.0916644
TMEM161B-AS1	0.254393	0.303914	0.432017	0.429898	0.540222	0.85627	0.536374	0.441751	0.656219	0.938276	1.02123	0.411539	0.621113	0.741662	0.342618	0.440685	0.298509	0.419086	0.929776	0.450161	0.234722	0.310413	0.598753	0.443131	0.612232	0.534001	0.895984	0.28717	0.362636	0.745548	0.473432	0.479082	1.57845	0.588375	0.474731	1.17729	0.664458	0.711708	0.935227	0.584525	0.271955	1.60306	1.31183	0.715282	0.126809	0.486056	0.640942	0.407536	1.05595
AP000251.1	0.215171	0.127472	0.0379349	0.279285	0.623705	0.12233	0.183326	0.184927	0	0.117154	0.106878	0.200217	0.396401	0.1304	0.228893	0.220644	0.124002	0.29844	0	0.327247	0.264074	0.253986	0.089817	0.504776	0.092352	0.480623	0	0.0215387	0.285193	0.30386	0.347843	0.37201	0.050289	0.173311	0.39282	0.300361	0.400281	0.0386271	0.0330095	0.208891	0.433056	0.794214	0.0840023	0.0646476	0.217891	0.666621	0.0792651	0.598042	0.0909954
AC245884.8	0	0.0148839	0.0354346	0.0489145	0.0187935	0.159974	0.222616	0.0345478	0.0231481	0.0820745	0.259568	0	0.598136	0.0870042	0.0356345	0.0294431	0.033094	0.0696924	0.0512578	0.0291122	0.0657785	0.0474491	0	0.0523897	0.017253	0.0641351	0.0949502	0	0.0532791	0.0354791	0.0812294	0.0473851	0.140924	0.134907	0.115872	0.280564	0.146889	0.0902031	0.0770847	0.130082	0.0351751	0.890242	0.156932	0.105677	0.116303	0.369719	0.468925	0.0670351	0.141663
C10orf71-AS1	0	0.51684	0	0	0.0686947	6.39042	0.250374	0	6.85357	7.12506	0	0.239263	0.312333	0	0.390759	0	0.196571	0.849143	10.1174	0	0.0150273	0	0.919995	0.223413	4.14646	0	0	0.183851	0.113603	7.97561	0	0	6.61058	1.92316	0	0	0	0	0	3.68499	0.0482151	1.38975	0	6.1666	0	0.355635	0.36085	0	0.880283
AC109322.1	0.355205	0.341952	0.468724	0.612979	0.575699	0.620514	0.393426	0.469019	0.467357	0.552358	0.639442	0.195307	1.38808	0.872244	0.42175	0.368971	0.414722	0.29112	0.339015	0.526968	0.354912	0.280791	0.623035	0.510633	0.60058	0.826044	1.08411	0.322161	0.19783	0.494012	0.395865	0.3189	0.457853	0.206629	0.268902	0.89526	0.594993	0.741035	0.740598	0.332066	0.342846	1.18793	0.892258	0.29429	0.910918	2.35724	1.06531	0.777833	1.02571
IQCH-AS1	0.42037	0.593409	0.333502	0.569071	0.842635	1.22781	0.63125	0.652569	0.750422	0.693789	1.02052	0.493834	0.24201	0.95534	0.465811	0.382953	0.315799	0.303671	1.30992	0.361524	0.294498	0.415567	0.544693	0.458838	0.588633	0.429663	0.96812	0.320854	0.406268	0.758278	0.435347	0.400554	1.1237	0.525519	0.313032	0.93827	0.478284	1.01641	0.610631	0.870049	0.489692	0.727322	0.598323	1.14064	0.55491	0.445138	0.677497	0.195702	0.755537
AC009005.1	0.551784	0.394604	0.270995	0.615162	0.229964	0.279643	0.663543	0.440354	0.212437	0.0836913	0.386842	0.266987	0.4647	0.44359	0.72673	0.915705	0.134984	0.165819	0.104535	0.756985	0.0838428	0.604798	0.285167	0.623253	0.211115	1.53686	0.367918	0.307732	0.217315	0.0904449	0.149093	0.821415	0.215549	0.0550257	1.18155	1.049	0.816995	0.73584	0.377295	0.17686	0.304878	1.32384	0.666762	0.215517	0.118594	1.32943	0.478162	0.250637	0.0866723
COLCA1	0.858421	1.01087	0.0357065	1.0088	3.94661	1.07544	0.930083	1.28111	0.606468	0.0799474	0.0643839	0.260069	0.163597	20.7484	0.407555	0.143895	0.817023	0.805271	0.222099	0.570577	0.246905	0.631134	1.49919	0.241082	0.229487	1.87419	12.7138	0.0547384	0.114534	0.430803	0.165342	0.337424	0.39998	0.0774868	0.31331	2.03791	0.838308	4.42841	5.77754	0.841098	0.496229	0.52703	3.94548	0.337718	0.00585977	1.4412	0.693862	0.038278	0.06852
MAFG-DT	1.2349	0.829412	0.419606	1.94591	1.54473	1.05065	1.2644	1.22731	0.44073	0.762275	1.09412	1.11167	1.81207	1.09896	2.06849	2.7414	1.19103	1.34849	0.15472	1.24376	0.901113	1.64156	1.55841	2.15714	0.985472	6.41825	2.52212	0.981006	1.32781	0.238899	1.27498	1.71637	0.796212	1.39079	0.923718	4.1258	1.87894	1.10586	1.14549	0.986657	1.69063	3.08335	1.28747	0.855293	0.580595	4.4278	1.13464	0.695231	1.30255
TBX2-AS1	0.0338444	0.0543027	0.142209	0.178461	0.0685666	0.667032	0.124954	0.100836	0.253362	0.27948	0.160264	0.0955266	1.05995	0.292034	0.039003	0.0859368	0.0845186	0.152561	0.448824	0.0743496	0.0839957	0	0.0816248	0.484221	0.163661	0.269091	0.0692838	0.132126	0.051836	0.129443	0.0592718	0.0461016	0.291351	0.157503	0.0422752	0.136482	0.0194878	0.144804	0.157493	0.094919	0.0256667	1.29919	0.209936	0.319459	0.424323	0.979721	0.180088	0.163048	0.0826956
AL035258.1	0.0309919	0.0298355	2.7702	0.0653679	0.828796	0.091622	0.0343267	0.242385	0.0928033	0.767774	0.44027	0.974725	0.0570951	0.0697619	0.321441	0.118041	0.298524	0.0465675	0	0.116714	0.230749	0	0.280295	0.805138	0.726278	0	0	0.604949	0.427204	0.248919	0.390789	1.04485	0.61206	0.892413	0.309697	0.0937344	0.107072	0	0.0618082	0	1.16342	8.10478	0.524297	0.817078	0	2.18436	0.247365	0	0
SCAT2	0	0	0.148488	0	0.0450021	0.0820858	0.102513	0.062045	0	0	0.0239058	0.0223916	0.20461	0.0208336	0.0426645	0.0176258	0.0198113	0	0.0306849	0.0348554	0	0	0.100448	0.0418167	0.0206567	0.0575907	0.0454728	0	0.0212633	0.0849567	0.0583525	0.0189111	0.140604	0.0323042	0.0231219	0	0.0159879	0.0215997	0.0184584	0	0.0421144	0.666167	0.0313151	0.0361499	0.174059	0.396061	0.35459	0.535065	0.407065
ZNF22-AS1	0.150287	0.0893612	0.0607845	0.0885694	0.155818	0.372426	0.17625	0.291378	0.330902	0.125147	0.38247	0.0374285	0.276869	0.333318	0.117161	0.0841779	0.189231	0.0863419	0.534893	0.108201	0.0376121	0.325577	0.119931	0.0898692	0.217036	0.348388	0.407194	0.0690247	0.06093	0.182582	0.106828	0.0587054	0.114155	0.142708	0.0496919	0.661759	0.125987	0.428098	0.0705232	0.130167	0.160905	0.10605	0.366412	0.362556	0.299259	0.328234	0.338692	0.61329	0.340213
MIR100HG	0.330721	1.08949	0.18621	0.211686	1.56854	5.33506	1.14974	1.23454	1.92626	1.37002	1.5529	1.8361	1.40873	2.50873	1.13678	0.422306	1.81889	2.9385	2.4496	0.83152	2.4644	0.548562	2.05399	1.32148	2.02663	0.475809	0.530665	0.771181	1.34172	3.30553	0.311358	0.843704	1.92545	1.25941	0.348632	0.977132	0.1453	1.04173	0.306909	1.67277	0.813322	2.01348	0.517446	4.94294	1.89105	1.30648	2.21245	0.331549	0.82677
Z95115.1	0.22765	0.476987	0.291568	0.296568	0.325556	1.13817	0.6007	0.965025	0.611511	0.746426	0.830115	0.542656	0.555076	1.49209	0.378091	0.26777	0.207814	0.331999	0.876831	0.340407	0.206529	0.400702	0.448113	0.529397	0.478194	3.13858	0.89642	0.235251	0.238428	0.676058	0.429172	0.342019	1.0782	0.403127	0.401448	3.99951	0.543605	0.960982	0.560836	0.516402	0.396066	1.17268	1.40456	0.797628	0.617002	1.17979	1.09021	0.73545	0.429451
AC009237.14	1.21203	1.04355	0.0782496	2.12433	1.20354	1.84204	1.50316	1.52582	0.920115	0.241658	1.38891	0.382021	0.251591	1.40255	0.904947	1.34914	0.274053	0.872103	0.495213	1.38219	0.481165	1.79437	1.3432	1.40758	0.933439	2.72634	3.00886	0.422072	1.0589	0.274217	1.24667	0.749918	1.0114	0.923528	1.06616	3.61413	2.12316	2.15129	1.77885	0.92162	1.18457	0.368607	2.46916	0.741765	0.642075	0.451192	1.97566	0.666145	1.92392
AC104031.1	0.146295	0.352092	0.335295	0	0.266746	0.108124	0.0810183	0.326904	0.164277	0.0647182	0.330633	0	1.07805	0.0411633	0.842967	0.0348252	0.391434	0.109909	0.181882	0.27547	0.194506	0.112245	0	0.330487	0.163255	0.0758587	0	0.571124	0.126037	0.419645	0.653328	0.186823	0.166684	0.159567	0.228422	0.276542	0.284301	0.12803	0	0.153861	0.49926	1.05297	0.185618	0.0357126	5.98398	0.368254	0.583834	0.68717	0.469164
AP001160.1	0.0889244	0.0684852	0.244568	0.0375118	0.108093	0.0788668	0.216684	0.178836	0.0532557	0.0944125	0.183747	0.494812	1.27781	0.0600499	0.204957	0.0677385	0.152276	0.187061	0	0.100466	0.3405	0.163746	0.193019	0.140619	0.0793865	0.239773	0.087379	0.0231436	0.0817179	0.183656	0.112128	0.145356	0.351234	0.170706	0.0444304	0.10758	0.261136	0.207526	0.0886725	0.099758	0.182083	1.57877	0.270784	0.173661	0.234126	0.559602	0.539417	0.488378	0.488877
LOXL1-AS1	0.370676	0.983654	0.140362	0.713843	1.50846	0.628916	0.667609	0.587009	0.395728	0.211036	1.30709	0.666736	0.362225	1.11735	0.401173	0.325332	0.365672	0.387455	0.304559	0.342919	0.315412	0.519344	0.600525	0.404124	0.568316	1.18667	1.02144	0.167778	0.333231	0.410518	0.765453	0.345762	0.416216	0.464072	0.140917	1.97899	0.473274	1.3164	0.424267	0.338997	0.502335	0.239732	1.71221	1.43521	0.351582	3.09941	0.47852	0.265536	1.02188
AL445471.1	0.016592	0.0479188	0.0760548	0.0524936	0.0201686	0.0490513	0.165396	0.111227	0	0.05872	0.0214278	0.0200706	0.0611336	0.112044	0.019121	0	0.0177577	0.0249306	0	0	0.0705915	0.050921	0.0900361	0.018741	0.0370309	0.017207	0.0611387	0.0215912	0.0190592	0	0.087173	0.0339016	0.0252058	0.0868668	0	0.0501822	0	0.193607	0	0.0232667	0.0754978	0.0398076	0	0	0.156016	0.0835308	0.397292	0.14388	0.0608115
AL021707.6	0.221677	0.373461	1.07964	0.672118	1.65046	0.983024	0.951429	0.959739	0.16595	0.784527	1.10936	1.30724	6.89153	0.779671	0.734463	0.501313	0.474504	1.91524	0.321535	0.31306	0.825245	0.212603	1.20293	0.21909	0.185532	0.747154	0.306316	0.432704	0.47745	0.445114	1.01909	0.792647	1.01029	0.531934	0.0346122	1.67615	0.861589	0.452669	0	0.271998	0.252172	9.17439	0.562524	0.649373	2.7619	2.4064	2.78671	1.36164	1.16793
AC116351.2	0.0772548	0.0495816	0.0295102	0.00905252	0.104342	0.0634417	0.00950751	0.0479527	0.0257039	0.075947	0.155199	0.0519175	0.173951	0.222204	0.0395689	0.0490409	0.0734957	0.0386936	0.128064	0.25053	0.109562	0.026344	0.0155267	0.0484783	0.0574738	0.213649	0.0527169	0.134043	0.00986028	0.128038	0.00901979	0.0263085	0.0652012	0.0524307	0.0214443	0.168751	0.0296558	0.0500812	0.0684765	0.0722223	0	0.55605	0.116172	0.209544	0.032286	0.345718	0.0959182	0.111655	0.0157304
SNHG8	21.7569	21.5695	37.7534	21.3902	27.0919	53.2517	22.6123	22.9086	17.3909	37.1692	44.0316	18.0983	79.675	44.5115	30.0674	23.1168	20.2723	32.1597	14.1234	22.635	31.1061	25.2658	24.0499	34.7145	23.3744	28.0818	42.0044	23.5937	21.4363	17.9617	19.2838	31.79	29.4917	24.2581	31.522	44.1587	22.5219	36.7395	30	16.619	31.1888	101.781	81.7676	14.7388	15.8288	28.4408	27.013	28.0361	22.4746
AL118558.3	0.731339	0.461276	1.04038	0.505314	0.29122	1.91977	0.502779	0.957988	0.925065	0.62475	0.683941	0.472839	1.60284	1.49012	0.71203	0.252136	0.472333	0.359981	0.940597	0.427375	0.227999	1.41248	0.638625	0.982731	0.942761	1.01998	1.59523	0.0984513	0.275201	0.969345	0.821478	0.52816	1.07271	0.506119	0.362258	1.84963	0.849478	1.47134	1.0939	0.424365	0.358597	1.9664	2.41045	0.911118	0.901107	0.872855	1.1272	0.546718	0.41593
AC090948.2	0.192985	0.209008	0.193508	0.0763205	0.175939	0.320921	0.267188	0.565995	0.180588	0.170746	0.311538	0.408529	0.133323	0.298653	0.0834	0.114849	0.180726	0.10874	0.559837	0.113558	0.102633	0.185085	0.47998	0.163486	0.188437	0.175121	0.237039	0.156958	0.193971	0.193751	0.101393	0.271092	0.403115	0.420986	0.0602646	0.10944	0.229188	0.281485	0.240548	0.778033	0.109766	0.0578762	0.0816192	0.494658	0.0453665	0.273253	0.192541	0.104594	0
LINC01133	3.34225	9.34227	3.39904	8.90816	10.2417	6.65602	10.82	5.88349	2.04347	9.67952	3.06725	6.96794	6.79085	10.4383	7.57952	6.94821	3.53107	14.2747	0.427553	9.44008	17.1003	5.77185	5.73453	7.41676	5.61255	10.6547	10.56	4.40523	6.06131	4.16781	8.20968	5.54448	4.83251	8.14897	11.3432	14.9516	6.07976	7.71215	4.01863	4.37032	8.28865	14.7483	8.1449	7.24069	1.19243	34.8293	3.17373	0.232981	1.94972
DCST1-AS1	1.42344	0.844506	1.76397	1.97245	1.42849	0.611649	1.50327	1.60887	0.272595	0.907945	2.28719	0.840913	0.579356	1.21086	1.69763	1.30811	1.68288	1.31811	0	2.18165	1.12672	0.71116	1.67658	1.42085	0.406349	2.11131	1.24013	0.560007	1.1788	0.170921	1.44355	1.40349	1.78526	1.41537	2.33624	2.95355	1.65831	1.00431	0.709704	0.812354	1.01674	3.89165	2.66007	0.6788	1.05833	1.08326	1.66457	1.07648	0.424645
AC025176.1	0	0.0717688	0	0.0393103	0	0.110197	0.041286	0.12494	0	0	0.0481391	0	0.412023	0.0419527	0.0429567	0	0	0	0	0.0350942	0.0396473	0	0	0	0	0.0386568	0	0	0.0428179	0	0.117504	0	0	0	0	0.112738	0	0.0869904	0.0371696	0	0	0.268292	0	0.072795	0	0.0938292	0.238012	0.215492	0.273235
AL590617.2	0.657967	1.1058	0.971257	1.03496	1.58605	0.428596	2.8039	0.560693	0.267152	0.868285	1.253	1.16014	2.0134	0.401645	1.31088	1.67778	1.92162	1.08918	0.221837	1.91091	1.00824	1.79684	1.06912	0.944731	0.734244	1.11027	0.520514	0.914266	1.2426	0.614195	2.63662	1.07096	1.66028	1.0996	2.04771	1.24797	1.89752	0.702697	0.467057	0.484787	1.19249	5.08362	1.01877	0.304904	1.34225	1.97906	1.49538	2.43378	1.28751
SNHG9	4.19768	1.97299	3.7634	3.54149	4.02201	5.65737	1.91444	3.86233	1.99636	11.9721	5.77188	1.52332	12.3277	4.69665	6.82941	3.43272	3.09197	6.64123	2.7015	4.06831	4.85877	3.41014	4.24308	6.91683	3.03102	3.91794	10.6455	6.71562	4.76515	3.14482	4.12545	5.2975	3.15096	7.71344	3.67034	8.51367	6.05684	4.03376	15.9553	2.31992	4.18526	13.8033	16.6672	2.57986	1.25379	3.60502	4.80884	1.57023	4.2535
AC008946.1	0.258535	0.404445	0.148135	0.136325	0.314266	1.24201	0.214766	0.397176	0.43547	0.743414	0.417358	0.390923	0.47629	1.01842	0.521398	0.0615438	0.207525	0.194234	0.321426	0.456391	0.0687471	0.198362	0.526102	0.219016	0.360634	0.737325	0.793883	0.126163	0.371224	0.185401	0.271665	0.198095	0.490945	0.563981	0.726611	0.97742	0.223299	0.754192	0.290029	0.407859	0.183813	0.465209	0.710727	0.441784	0.060776	1.05753	0.515882	0.280242	0.592226
HYI-AS1	0.0499282	0.144196	0.314686	0.210617	0.424836	0.0738019	0.221202	0.334701	0.0747535	0.353397	0.1612	0.392573	1.10377	0.337161	0.316461	0.142624	0.267181	0.300082	0.0413824	0.164524	0.238975	0.15323	0.406402	0.11279	0.167149	0.233005	0.367954	0.194915	0.143381	0.114575	0.0786956	0.331551	0.303395	0.392096	0.0935484	0.264262	0.237178	0.233038	0.224041	0.0350068	0.198788	1.79682	0.168929	0.121882	0.46948	0.125679	0.677462	0.902001	0.274489
AL031716.1	0.0770119	0.0988514	0.294174	0.162433	0.124817	0.113836	0.255896	0.114725	0.0384346	0.0454249	0.198914	0.12421	0.283752	0.0577839	0.0591668	0.0977734	0.137371	0.19286	0.127661	0.145012	0.19113	0.0787834	0.0464337	0.144978	0.0859397	0.13311	0.157653	0.0334053	0.147439	0	0.18882	0.236032	0.233986	0.223996	0.0641306	0.349382	0.155203	0.0299542	0.0255979	0.14399	0.379626	0.184767	0.0868552	0.175463	0.241384	0.129236	0.655657	0.0742024	0.3293
TNFRSF14-AS1	0.0687255	0.115249	0.0838375	0.147293	0.26679	0.376856	0.223451	0.205587	0.0962586	0.0431525	0.11166	0.0509531	0.314484	0.58636	0.0689813	0.0865495	0.0735541	0.0999337	0.121275	0.139845	0.0589509	0.0510289	0.192484	0.0951556	0.133594	0.710429	0.506484	0.0230795	0.0662119	0.0712241	0.139772	0.11098	0.205442	0.129609	0.0443073	0.345314	0.116803	0.333709	0.225489	0.118135	0.0706139	0.191481	0.206276	0.155862	0.0750465	0.284606	0.357436	0.0961233	0.0975045
AC004130.2	0.759231	2.35351	0.696037	2.04975	1.62429	1.59362	1.9005	1.56082	1.38682	0.322436	1.07856	0.532676	0.671377	2.29007	0.647467	0.419302	1.05635	0.821375	0.100685	1.82991	0.67834	0.629125	0.823991	0.857569	1.54199	2.83454	5.40877	0.158079	0.627933	0.522683	1.85087	1.28758	1.03805	0.635989	1.2139	5.0059	1.77054	4.62452	6.90458	0.489744	0.950042	2.47731	3.21102	0.296542	1.14226	1.72003	0.460551	0.636434	0.584361
AC015871.3	0.174506	0.341783	0.262038	0.285569	0.548593	0.604843	0.45988	0.396665	0.387406	0.468513	0.769352	0.560484	0.354742	1.29356	0.305124	0.177622	0.322011	0.189874	0.289274	0.396575	0.275216	0.212377	0.413611	0.394216	0.329036	0.318264	0.790846	0.125288	0.228103	0.379741	0.499519	0.301231	0.749598	0.325543	0.10523	0.764385	0.441771	1.27792	0.924061	0.455662	0.130059	0.404238	1.1605	0.599327	0.871373	0.575591	1.21033	0.269603	1.11376
PRKAR1B-AS1	0.111672	0.322518	0.533216	0.0981412	0.520355	1.45812	0.309222	0.374307	0.808125	0.856299	0.360549	0.247656	4.01173	0.335162	0.235939	0.106334	0.458154	0.559319	1.57349	0.2278	0.237558	0.142802	0.33666	0.294318	0.623092	0.328133	0.754406	0.31486	0.277936	0.405752	0.176015	0.323247	1.13099	0.503455	0.116242	0.365897	0.353659	1.38994	0.204153	0.600288	0.127035	0.625158	0.346351	1.07226	1.12007	0.913583	0.980458	1.50638	0.511615
AC026367.2	0.0246029	0.04737	0	0.0778386	0.119626	0.290937	0.190752	0.0274883	0.073672	0.348285	0.127094	0.446416	0.407925	0.664567	0.170118	0.0468534	0.184321	0.221806	0.0815675	0.115817	0.287855	0.0755067	0.133507	0.361264	0.247096	0.408238	0.543946	0.032016	0.141307	0.0564586	0.129262	0.25135	0.336382	0.193212	0	0.446467	0.233747	0.430626	0.0490665	0.0345004	0.167925	0.354165	0.541078	0.192189	0.41642	0.092896	0.117823	0.17779	0
AL023803.2	0.938305	0.75959	0.63538	1.50679	0.648051	0.126088	0.921171	0.500347	0.127714	0.226412	0.192783	0.464328	0.0785729	0.120006	0.810993	1.11681	0.616232	0.25634	0	0.823173	0.453645	0.785365	0.231441	0.698529	0.0713919	0.39808	0.0785795	0.638262	0.293954	0.14681	1.61338	2.04791	0.323962	0.241902	0.958944	1.1932	1.10512	0.0746508	0.0637942	0.358847	0.55795	2.81398	0.396838	0.312345	0.080209	0.751516	0.510626	0.246566	0.273556
AC133644.1	0.0251952	0.0485104	0.115491	0.0531417	0.0612528	0.186213	0.0837189	0.1126	0	0.222918	0.325385	0	0.649827	0.283569	0.319391	0.119954	0.0808964	0	0	0.0237211	0.0267986	0.0386622	0	0.0284586	0.0562321	0.0783873	0	0	0.0578835	0	0.105899	0.10296	0.0382755	0.0659544	0.283244	0.114304	0.152329	0.264596	0	0.0706619	0.0286612	0.120897	2.0033	0.073806	0.0473827	0.253686	0.120659	0.473384	0
AL117332.1	0.265404	0.430318	0.512238	0.309356	0.543351	0.640084	0.355849	0.452597	0.313711	0.469639	0.559234	0.253458	1.05509	0.974733	0.531225	0.15961	0.523252	0.398788	0.463109	0.249875	0.297151	0.428698	0.151601	0.646892	0.187056	0.289727	0.926496	0.327194	0.208595	0.496853	0.190814	0.528015	0.190985	0.158453	0.139586	0.823833	0.30162	0.635682	0.195007	0.29382	0.460815	1.30703	0.661669	0.327353	0.604203	1.79325	1.00343	0.565279	0.58876
AL136295.7	0.396825	0.480253	0.714598	0.681542	0.785567	1.02231	1.13021	0.823389	0.390431	0.642005	0.776042	0.918897	1.56655	0.995328	0.97995	0.453424	0.509647	0.596257	0.545041	0.426979	0.542672	0.678522	0.758804	0.947671	0.442828	0.670211	1.2812	0.368851	0.612118	0.403279	0.869695	0.718148	1.37792	0.989317	0.45319	1.23448	1.15553	0.952544	0.395701	0.89034	0.606184	2.69298	1.40018	0.808176	1.27933	0.99889	2.51574	1.31091	0.934977
AC093297.2	0.90811	1.04595	1.02207	1.1173	1.24842	1.19052	1.49078	1.22599	2.54123	2.14257	1.71728	1.54967	0.886279	1.21674	1.59471	1.02425	0.775216	1.7706	2.33867	0.804085	1.01764	1.7004	1.3884	1.55081	1.74326	1.36781	1.94533	0.58383	0.950007	1.53813	1.09623	1.98803	2.61952	1.97156	0.283581	2.23158	1.18585	1.18579	0.738445	1.47809	1.58029	0.804059	1.50884	2.10598	0.579436	1.76205	2.08816	1.39841	2.5854
AC007541.1	0.0648318	0.124826	0.0318405	0.166045	0.135098	0.9857	0.215424	0.34148	0.818141	0.393332	0.370792	0.0784241	0.375374	0.646283	0.0747137	0.0793702	0.168511	0.208745	0.813704	0.0871979	0.0295533	0.0568485	0.100517	0.219687	0.527104	0.364989	0.443661	0.0120523	0.0957501	0.382565	0.0389282	0.0567718	0.689429	0.25861	0.115688	0.560237	0.119991	0.291794	0.193945	0.506515	0.0842861	0.199986	0.564056	0.958624	0.139342	0.303077	0.41397	0.2811	0.220644
AC019080.3	0.0306429	0	0.105346	0.0646318	0.0372483	0.18118	0.373341	0.0342365	0.0458791	0	0.158295	0.148269	0.282261	0	0.176567	0.0583558	0.0327958	0.046043	0	0.0576999	0.0325929	0.141065	0.0554276	0.207671	0.0683904	0.158893	0	0	0.175997	0.0703189	0.0965971	0.0313055	0.186205	0.187168	0.0382762	0.0463394	0.238198	0.0357562	0	0	0.0348582	1.02926	0	0.149607	0	1.23415	0.293495	0	0.0561548
PITPNA-AS1	2.86166	2.27157	4.08479	4.42096	3.2039	7.38394	4.1705	3.11312	3.94628	5.3303	6.28916	3.00614	1.38735	3.84231	3.87641	4.13508	4.16422	4.52615	4.11953	5.03394	3.47097	3.69788	3.31461	5.07529	4.11781	3.38425	8.47895	1.66595	3.11418	4.80997	3.16525	3.6416	5.60574	4.20551	5.07957	5.58022	5.24681	5.12593	7.13389	3.20325	4.11198	7.58841	7.21924	3.77473	1.22741	11.8477	3.64649	2.72098	1.84005
TRAM2-AS1	0.41682	1.26554	0.2572	0.969324	0.961375	3.19122	1.02988	1.09261	1.7762	1.04963	1.5459	0.413709	0.502083	2.69446	0.560411	0.427423	0.640562	0.537977	1.38191	0.789895	0.28988	0.369007	0.473638	0.881255	1.19267	1.55174	2.31699	0.278159	0.546324	1.04849	0.881591	0.611453	1.41256	0.657472	0.874428	2.49709	0.75233	2.7873	1.39612	0.72688	0.632212	0.743617	1.80806	1.69064	1.26627	0.981963	0.86158	0.772334	1.01846
AC026785.3	0	0	0	0	0	0	0	0	0	0	0	0	0.175893	0	0	0	0	0	0	0	0.0507763	0	0	0.107843	0	0	0	0	0	0.0547747	0	0	0.0725221	0	0	0	0	0	0	0	0	0.343602	0	0	0	1.26176	0	0.0689952	0.174966
AC008669.1	0.206143	0.426972	0.214755	0.36233	0.539126	0.784865	0.297514	0.53043	0.495696	0.375829	0.52438	0.521392	0.0920652	0.745248	0.309553	0.160599	0.207255	0.225268	0.569531	0.23525	0.205973	0.277985	0.31638	0.366904	0.439168	0.641351	0.859348	0.276384	0.351606	0.31537	0.210048	0.280801	0.303674	0.430612	0.249691	0.925767	0.253582	0.809094	0.411118	0.376669	0.319774	0.359694	0.782016	0.55507	0.0352434	0.196554	0.418817	0.0631981	0.286188
AL031673.1	0.145981	0.224855	0.167288	0.184741	0.425878	0.431567	0.388053	0.228342	0.305992	0.309981	0.490171	0.211904	0.376509	0.558619	0.437402	0.139002	0.218733	0.0877387	0.145194	0.439807	0.155271	0.134405	0.264054	0.197867	0.0651617	0.423897	0.466193	0.0379932	0.167688	0.133998	0.521541	0.447413	0.754012	0.0764279	0.145876	0.529821	0.226953	0.408817	0.058227	0.0818829	0.39855	0.840572	0.296351	0.285088	0.384349	0.587942	0.279639	0.25318	0.321022
AC113410.4	0.0670218	0	0.153608	0.070681	0.162938	0.297207	0.0742335	0	0	0.237194	0.173111	0	0.370415	0	0.0772374	0.0638176	0.0717307	0.100705	0	0.189301	0.427722	0.102845	0.363693	0.0757026	0	0.139012	0.0823214	0.0872159	0.0769879	0.153801	0.211276	0.273884	0.203633	0	0.167435	0	0.347324	0	0	0	0.152483	1.12559	0	0.0654438	0	0.843538	0.106988	0.290595	0.122821
AL591895.1	1.48565	2.70989	1.34407	3.99937	6.89094	9.5354	5.15304	4.76124	7.19986	4.35844	7.97753	2.50651	6.12214	28.3814	3.0187	1.67521	2.80348	2.87848	2.52754	3.23915	1.33069	1.55982	1.34364	2.07551	4.49372	6.89268	19.6405	0.508759	1.52693	0.807455	1.84867	3.59473	5.28599	1.70572	0.341846	11.9428	3.07285	15.4195	7.21229	2.46708	2.35714	6.84736	12.1697	4.04661	1.24992	5.01905	4.36869	2.71222	3.22406
AL512598.1	0.199347	0.431796	0.171332	0.157673	0.545217	0.810334	0.275996	0.0556814	0.298466	0.0881875	0.257447	0.0602852	0.183625	0.841359	0.344598	0	0.213353	0.149766	0.24784	0.234604	0.212033	0.15295	0.090146	0.225167	0.500528	0.310104	0.612133	0.0648529	0	0.343094	0.314206	0.0509144	0.529969	0.0869729	0.186754	0.904382	0.215222	0.40707	0.546652	0.0698854	0.113385	0.119568	0.8431	0.58396	0.749793	0.940869	0.795554	0.648251	0
AC011477.2	0.168802	0.292507	0.0773759	0.462847	0.246227	2.14584	0.448717	1.05615	1.21312	0.2987	1.308	0.449222	0	1.2159	0.0389062	0.0642927	0.108397	0.152182	0.72753	0.19071	0.179544	0.414444	0.671733	0.571996	1.05488	0.595199	1.53428	0.17573	0.542927	0.65852	0.248324	0.0344904	1.07703	0.736464	0.168681	1.42951	0.145795	1.18182	1.11094	0.80481	0.230427	0.40499	1.48494	0.692275	0.0634905	0.594872	0.916171	0.0975862	0.371207
MIR4435-2HG	1.02121	1.68885	0.983165	0.93348	2.07993	1.50478	1.36866	0.547237	0.40501	0.399365	0.880605	0.226538	5.15449	1.37274	0.575519	0.856553	0.995311	0.187596	0.485562	1.32916	0.740588	1.50073	0.396653	0.34532	0.326874	1.20846	0.845392	0.710276	0.362215	1.7227	1.47337	1.00568	0.517936	0.201122	1.14364	0.91739	1.62718	1.59131	0.162803	1.02801	1.19993	1.09447	0.712162	0.898697	4.27147	3.4852	2.2153	1.99412	1.3845
AC103706.1	0.240449	0.154319	0.183697	0.380366	0.340995	0.266567	0.155355	0.156712	0.330005	0.850964	0.181142	0.218145	1.43965	0.36083	0.115458	0.248033	0.214453	0.240861	0.431803	0.0943253	0.149188	0.276728	0.108733	0.135796	0.245964	0.270142	0.541454	0.104299	0.069051	0.344863	0.0631651	0.26612	0.700121	0.227295	0.0750867	0.636331	0.363436	0.420859	0.27973	0.421474	0.182351	1.44222	0.169489	0.821758	0.376829	0.226973	0.575752	0.202718	0.514077
LINC01475	0	0	0	0	0.470454	1.16617	0	0	0.423453	0.237064	0	0.288103	0	0.0670142	0.669025	0.0992176	1.00368	0.357866	0	0.0420439	0.205827	0	0.807764	1.86631	0.365447	0.092624	0.0182836	0.755458	0.786557	0.119557	0.250265	0.136867	1.15329	1.29888	0.0929684	0	0.115711	0.156326	0.192965	0	0.372533	0.678558	1.38503	0.145351	0	0.018735	2.30493	0	0.0272787
GAS5-AS1	0.215648	0.471823	0.606576	0.392819	0.71491	1.24607	0.629702	0.50378	0.616393	0.555048	0.759543	0.426861	0.79456	0.970836	0.497035	0.205338	0.335708	0.324026	0.747448	0.406061	0.333631	0.330913	0.319148	0.398584	0.546926	0.467613	0.963184	0.153068	0.270234	0.517361	0.206	0.70099	0.684989	0.51319	0.220391	0.800457	0.389446	1.07516	0.430075	0.467346	0.624434	0.705523	0.530643	0.784854	0.294947	0.789571	0.970141	0.255004	0.395187
AL121820.2	0.048765	0.704183	0	1.18283	1.95614	2.95538	0.540122	1.3621	1.02217	0	0.629776	0.176966	0.269514	4.22609	0.0561978	0.51077	0.156574	0.0732728	0.0808366	0.734588	0.155605	0.0748302	0.0882074	0.49573	0.653018	2.52862	12.8179	0.317291	0.0560163	0.335716	0.153724	0.099639	0.296327	0.0425512	0.365476	4.42467	0.63178	4.8936	8.12069	0.136765	0.277366	0.81898	5.3623	0.0952336	0.0917085	0	0.233534	0.0704789	0.357458
AC112491.1	0.548606	0.84502	1.69743	1.90924	3.40101	2.35169	1.09375	2.32919	0.821384	0.873696	1.417	0.729986	1.31388	1.29664	1.64379	1.09699	0.763296	1.48377	0.818471	0.258254	1.6922	1.76786	1.1908	1.85899	1.65295	0.739622	1.81937	0.856685	0.693202	0.881254	1.09529	2.35397	0.750077	1.24462	1.50759	0.912587	2.03749	1.72841	0.765873	2.07712	1.74741	2.76406	1.85618	1.92848	0.928549	0.89762	0.788176	0.158578	0.904817
AL592424.1	0.0531462	0.477524	0.162409	0.0186826	0.204575	4.88373	0.215838	0.059379	6.12701	5.40751	0.148711	0.22501	0.848546	0.0797538	0.387897	0.0421712	0.492962	0.519063	10.3517	0.0333577	0.0847925	0.0135922	0.833147	0.490243	3.27179	0.0367441	0.0652783	0.138319	0.172972	5.95568	0.0372301	0.036197	7.52204	1.40668	0	0.05358	0.0229514	0.0413431	0.0264978	3.1301	0.050381	0.680046	0.0299696	9.50541	0.033316	0.245263	0.466611	0.0256037	1.33104
AC107982.3	0.179564	0.29254	0.221601	0.247635	0.167901	0.183755	0.382472	0.231488	0.0620416	0.0244418	0.053515	0.167085	0.229018	0.217643	0.0795898	0.210436	0.0739154	0.18679	0.0457937	0.273093	0.0587665	0.360324	0.274831	0.156017	0.0924833	0.286492	0.254486	0.0898722	0.158665	0.0633941	0.174169	0.197558	0.104918	0.108473	0.120774	0.31332	0.262461	0.112823	0.082641	0.135585	0.282829	0.0994179	0.32714	0.0809244	0.129882	0.139077	0.264592	0.0399261	0.0506248
AC008622.2	0.154984	0.11723	0.164919	0.210145	0.0538267	0.310911	0.147138	0.0865803	0.182322	0.117535	0.257342	0.0937388	0.305916	0.386245	0.255154	0.168657	0.201418	0.0499018	0.0734041	0.270988	0.153073	0.288787	0.160194	0.137546	0.197659	0.241094	0.217559	0.100841	0.114448	0.0381061	0.18612	0.40715	0.353169	0.0772778	0.13828	0.351561	0.0956152	0.0775056	0.264935	0.201809	0.151118	0.18592	0.505654	0.064858	0.0416382	0.362262	0.318092	0.143997	0.101435
EIF2AK3-DT	0.0794153	0.146788	0.13833	0.184253	0.158316	0.408513	0.24629	0.255539	0.285365	0.129285	0.266659	0.0614816	0.111191	0.400426	0.124467	0.136113	0.125793	0.0811424	0.189569	0.203371	0.0371664	0.102365	0.126411	0.172227	0.166609	0.372262	0.503327	0.03307	0.0693305	0.142148	0.200276	0.074642	0.226811	0.108102	0.103166	0.70616	0.186569	0.51523	0.560668	0.111363	0.119249	0.106699	0.521273	0.1706	0.197142	0.4198	0.207907	0.156097	0.360922
AC009403.1	0.388034	0.490292	0.787436	0.375118	0.589599	0.884264	0.447695	0.641279	0.302589	0.643722	0.73081	0.371598	1.14675	0.77337	0.83846	0.3156	0.510469	0.425139	0.37522	0.509939	0.429924	0.54582	0.658018	0.611783	0.396933	0.897053	1.15182	0.599629	0.371445	0.417401	0.356772	0.751555	0.564922	0.387967	0.55538	1.6137	0.740118	1.01876	0.70938	0.362756	0.616139	1.00855	1.05305	0.42626	0.820963	1.95352	1.20014	0.852908	2.1481
SOX21-AS1	4.24264	7.69451	1.47042	7.21123	4.44777	0.281444	5.67109	2.79325	0.0433807	0.454111	2.64069	1.68234	0.4499	0.866495	2.8048	4.52065	3.93382	0.628158	0.0205842	5.49474	0.092454	5.57668	3.25686	2.68361	0.683613	4.77335	0.106765	1.62667	1.77824	0.584158	4.4755	3.40408	1.7355	1.04379	3.96041	6.22186	5.32679	0.318771	0.169225	2.82089	3.36191	1.28106	0.931309	1.03063	0.124547	2.20364	3.97767	1.12466	0.508212
AC108673.3	0.406132	0.547371	1.25661	0.72812	0.93799	1.50082	0.719733	0.499138	1.27694	1.94039	0.5245	0.736919	4.56403	2.10264	1.73173	0.309373	0.478134	0.915363	0.471265	0.573554	0.647967	1.05946	0.514236	0.917471	0.725143	0.926608	1.74595	0.687053	0.466524	0.74559	0.384081	1.20325	1.35735	1.41753	0.304381	0.798421	1.19265	0.426512	0.242989	0.512563	0.924003	4.57965	1.99248	1.26902	2.06221	0.511159	2.20428	0.469579	0.446556
LINC00426	0.0650813	0.0824383	0.255144	0.0397358	0.11242	0.232907	0.128993	0.279374	0.010257	0.0848572	0.0884731	0.124304	0.0883451	0.107945	0.13816	0.0652315	0.0989819	0.0617617	0.0283905	0.0515987	0.0364332	0.026281	0.272617	0.0735108	0.0573364	0.134987	0.0883525	0.0356593	0.121975	0.0668135	0.0899822	0.136477	0.0572399	0.194277	0.0599005	0.150218	0.162717	0.231821	0.0614814	0.321821	0.155861	0.0575265	0.115894	0.0468256	0.025767	0.198312	0.678024	0.183171	0.112988
ELF3-AS1	1.41055	2.76523	0.323287	1.71746	1.10671	0.644463	2.14466	0.988568	0.134394	0.499203	0.182166	1.76833	0.44885	0.79378	0.842332	0.964603	0.439173	1.079	0.0212568	1.56948	0.831995	0.826447	0.927799	0.840078	0.815657	8.56424	2.11056	0.317052	2.12112	0.441398	2.51972	1.24455	0.954544	0.436381	3.12342	2.63728	1.68348	1.30178	0.332459	1.07891	0.743948	8.8297	0.694187	0.325553	0.217041	1.00064	0.634569	0.222397	0.704978
LINC02345	0.0778088	0.0963074	0.0191069	0.105502	0.0337791	0.0492917	0.480153	0.919016	0.0332848	0.00983463	0.0071776	0.0605068	0.081911	0.106338	0.0448343	0.0317524	0.0535344	0.0417547	0.009213	0.256397	0.00591146	0	0.0402122	0.0564986	0.0124041	2.01156	0.0614384	0.0506265	0.0383053	0.0318848	0.210241	0.141949	0.0675451	0.0290975	0.131903	4.33682	0.609637	0.0583667	0.00554203	0.0935232	0.0379339	0.146677	0.0470111	0.0705499	0.0627125	1.33605	0.0975919	0.273106	0.112034
AL357079.1	0.0977051	0.0940596	0.223932	0.206079	0.267225	0.324954	0.324655	0.163745	0.109715	0.389007	0.126181	0.088642	0.584994	0.137457	0.534838	0.255843	0.365994	0.440426	0.404909	0.137983	0.181865	0.187411	0.132549	0.41385	0.13629	0.582627	0.360027	0.0317861	0.308643	0.196186	0.256667	0.0998178	0.779254	0.234452	0.030511	0.406323	0.29536	0.370529	0.340999	0.171263	0.222292	0.937658	0.33058	0.0954046	0.13781	0.584116	0.779843	0.282422	0.671438
AC036176.1	0.58928	0.734144	0.337645	0.712843	1.49582	3.56106	0.883048	1.00695	1.24557	1.53345	1.83542	0.50317	0.606663	1.89215	0.599205	0.379573	0.630682	1.14586	2.90178	0.766931	0.571477	0.558509	0.815104	1.54655	1.5086	2.58828	2.08624	0.834495	0.816268	2.42613	0.236755	0.478077	2.68563	1.22499	0.519581	2.30646	0.70357	1.25388	1.71098	1.84711	0.670343	2.28703	2.66817	1.6416	0.586701	0.98162	0.885346	0.275541	1.07989
EMSLR	3.14565	3.92005	7.23168	2.48296	3.89411	0.770209	2.052	1.81119	0.173364	0.648835	2.06861	1.63411	3.94637	0.912248	6.16048	2.591	2.47853	4.11762	0.0639813	2.97977	4.72112	5.36007	2.09446	2.37599	2.15357	1.38095	1.30371	4.77151	2.505	3.07787	2.49426	9.22699	0.615666	1.41451	1.51867	1.19654	4.91713	0.855714	0.65429	1.75903	0.834224	2.40765	3.00359	0.584167	0.362932	23.0747	4.71341	10.2083	1.0256
ANK3-DT	0.125396	0.42251	0.071849	0.0991814	0.228639	0.556065	0.0347221	0.420305	0	0.0554728	0.161942	0.151685	0.115506	0.564525	0.216763	0.208951	0.067103	0.23552	0	0.0295147	0.0666878	0.19242	0.170114	0.141637	0	0.845283	0.308041	0.0815891	0	0	0.131764	0.0640536	0	0.109418	0.195791	1.70666	0.379068	0.29264	0.156301	0.0439602	0.0356614	0.376062	0.583371	0	0	0.552381	0.450386	0	0
AP001462.1	0.150503	0.0869323	0.172469	0.380927	0.365891	0.489428	0.233376	0.470828	0.135201	0.266318	0.46648	0.182056	0.110906	0.609799	0.728458	0.257953	0.289938	0.0904563	0.149691	0.311733	0.16008	0.369515	0.49002	0.305993	0.50385	0.437027	0.554577	0	0.380341	0.48352	0.411179	0.307514	0.731639	0.31518	0.225592	0.364154	0.363973	0.807836	0.600305	0.253257	0.0684825	0	0.407374	0.264526	0.339646	0.41673	0.768801	0.435036	0.496448
AC025166.1	0.166938	0	0.191303	0.616182	0.202923	0	0.0924504	0.373031	0.124971	0.295401	0	0.201937	0	0.28183	0.288574	0.238435	0.0893334	0.376254	0	0.314341	0.355123	0.640418	0.301962	0.37712	0.465726	0.432813	0.410092	0.217237	1.05469	0.0957717	0.613954	0.170548	0.634012	0.582665	0.208523	0.378675	0.288371	0.389589	0.249697	0.117047	0.664658	2.20285	0.282413	0.0815036	0	0.840433	0.666216	0.120636	0
SYNPR-AS1	0.29259	0.915438	0	0.257137	0	0	0.297067	0.544839	0	0	0	0	0	0	0	0.371469	0	0.109909	0	0.413206	0	0	0	0.0275406	0	2.65505	0.0598969	0.0317291	0.0840245	0.195834	0.179345	0.348736	0.111122	0	0.335019	3.46599	0.379068	0	0	0	0.0277366	0	0.0412484	0.0238084	0	1.22751	0	0	0
AL049838.1	0.166427	0.280381	0.174825	0.351027	0.168586	1.16853	0.84487	0.449368	1.20436	0.883493	0.591065	0.553628	0.638755	1.5141	0.143846	0.409383	0.282024	0.208391	0.827648	0.574528	0.118012	0.191538	0.351211	1.01824	0.882174	0.791065	0.425873	0.0360955	0.12745	0.477394	0.510064	0.382559	0.821695	0.592985	0.173238	1.95051	0.143744	0.50168	0.262764	0.252827	0.362866	1.06478	0.656948	1.43549	0.260822	0.663308	0.487064	0.100222	0.254156
AL354836.1	1.1188	1.48096	0.549471	2.02266	3.1328	0.708758	4.6027	1.49555	0.50851	2.19187	2.21892	1.76421	1.65626	1.2592	2.39447	1.44578	1.62505	2.01129	0.496771	2.44525	1.53	1.74747	2.63806	1.8053	0.802608	1.96832	1.76683	0.805947	1.12452	0.641853	1.91038	3.67391	3.67243	1.67356	0.524063	8.30843	3.70997	0.652747	0.318752	0.700394	0.613627	11.2642	1.41953	1.17049	8.15317	0.854934	3.15733	4.18682	2.52622
AC018816.1	0.543782	0.81665	0.174482	0.504655	1.1237	0.75557	0.46979	0.21872	0.146549	0.442629	0.351134	0.513075	2.90519	0.220327	0.877333	0.507429	0.733305	1.09487	0.288453	1.09561	0.335465	0.66755	0.885247	0.700204	0.242729	0.620331	0.133583	0.566102	0.462235	1.01077	0.777101	0.755536	0.991309	0.673779	1.65735	0.592078	0.967518	0.164976	0.0759139	0.671034	0.346409	3.88784	0.294377	1.06196	1.0022	0.150569	0.972217	0.691606	0.398605
ANAPC1P2	0.541125	0.353492	1.15162	0.682765	0.681263	0.67132	1.01676	0.561401	0.361689	0.273582	1.43511	0.724707	0.498447	0.587278	0.668148	0.828088	1.21	0.551732	0.224253	0.927952	0.33917	0.504147	0.961323	0.534811	0.58229	0.470992	0.735864	0.729318	1.03228	0.587622	0.974752	1.2636	1.68815	0.969643	1.4484	0.584508	1.0349	0.541218	0.231254	0.58266	0.39572	0.880969	0.768311	0.811447	0.30893	0.717547	0.724983	0.349141	0.655192
AL354993.2	0.200818	0.0966628	0.0575322	0.105891	0.0915401	0.0371052	0.25023	0.140231	0.0375836	0	0.0324184	0.0910952	0	0.169514	0.0289284	0.191217	0.0268659	0.0754358	0	0.118168	0.0533995	0.0770392	0.136217	0.198475	0.112049	0.468588	0.184995	0.0653315	0.11534	0.0288022	0.131885	0.0512902	0.0762686	0.0876148	0.0313554	0.379607	0.151767	0.380783	0.275343	0.0704012	0.0285554	0.0602255	0.297263	0.0245112	0	0.315938	0.280499	0	0.230007
ZFAS1	21.685	29.0569	28.548	27.8777	26.1972	23.9754	20.1284	20.5075	8.38244	18.9661	32.1256	15.2032	35.0102	24.5632	30.6104	21.9651	19.7549	23.5419	5.91235	20.2334	26.607	20.2261	16.8747	20.883	13.4701	23.6148	31.0085	23.7985	20.1157	12.7782	21.4286	28.5925	11.3526	17.4134	36.5729	29.6833	31.6803	24.7231	8.41958	17.3095	27.5799	50.9789	45.7972	10.7975	9.86736	18.2766	26.9861	45.0256	23.9434
PRR34-AS1	1.61821	1.97725	3.33792	1.14208	2.16374	5.37275	1.77855	3.53253	4.1747	11.1015	2.39528	2.04782	8.98937	3.01211	4.01663	1.20897	2.69112	5.0874	7.6141	1.51181	3.37619	1.98653	2.67939	2.36209	4.19503	2.64638	2.87439	2.26777	2.47369	5.71301	1.38647	2.49252	6.01343	4.24691	1.81919	4.42366	2.23626	1.81561	2.60663	3.36889	3.04443	9.34768	2.69545	4.18122	1.17048	3.99504	4.4709	2.48269	3.28482
AC022509.2	0.369818	0.131165	0.736067	0.164215	0.189279	1.15084	0.388053	0.54367	0.262279	0.172212	0.728973	0.376718	0.466154	1.24868	0.515911	0.296537	0.416634	0.380201	0.0967958	0.31153	0.14492	0.26881	0.316865	0.417718	0.304088	0.18167	2.31901	0.303945	0.357735	0.133998	0.224979	0.477241	0.620951	0.305712	0.243128	0.117738	0.437094	1.09018	0.446407	0.409415	0.642109	0.980667	0.691487	0.589181	0.329442	0.269474	1.08749	0.0843932	0.463699
AL133342.1	0	0.0715727	0.127797	0.0784057	0.225932	0.164845	0	0.166131	0.16697	0.197338	0.144023	0.179867	1.16421	0.251028	0.0428393	0	0.23871	0.111711	0.184864	0.104995	0.039539	0	0.26896	0.125964	0.165931	0.115653	0.182637	0.145121	0.170804	0.255915	0.0390611	0.189886	0.169416	0.0973098	0	0	0.0642137	0.824151	0	0.208511	0.042287	0.178373	0.503096	0.108894	0.069909	0.187146	0.118681	0.214903	0.340611
LINC00173	0.0395315	0.0443993	0.105703	0.0138966	0.192212	0.457733	0.153248	0.0220838	0.0295937	0.0699521	0.170177	0.326766	0.206344	0.237292	0.205006	0.0564624	0.056412	0.118798	0.0546087	0.0806401	0.105118	0.0303307	0.262187	0.230701	0.095581	0.0204984	0.501742	0.0257213	0.0908197	0.0529179	0.0692318	0.0673106	0.740673	0.0862358	0.0329194	0.179344	0.113812	0.315208	0.157678	0.0369564	0.104929	1.47009	0.334382	0.141536	0.111516	0.762902	0.473287	0.266625	0.193183
HOXA11-AS	0	0	0	0	0	0.0206833	0	0.00521118	0.00698331	0	0.0301179	0	0.0773338	0	0.00537511	0.0088824	0.0199676	0.00700827	0	0.0219564	0	0	0.0084367	0	0	0.00967413	0	0	0	0	0.0588126	0.00476504	0	0.00406987	0	0.0141067	0.00402849	0	0	0.00654053	0.0106116	0.0223807	0	0.086533	0.00877157	0.211333	0.0148911	0.229195	0.0170948
ELOA-AS1	0.232312	0.262539	0.486141	0.287604	0.319224	0.67186	0.335622	0.462689	0.3327	0.357464	0.586997	0.207709	0.241902	0.443353	0.547084	0.480883	0.51889	0.379419	0.133947	0.456459	0.25784	0.309987	0.274052	0.387899	0.293058	0.911318	0.607907	0.262878	0.429292	0.0927144	0.382086	0.423077	0.383608	0.361354	0.441582	0.870644	0.427472	0.459654	0.463309	0.169966	0.3447	0.339266	0.495532	0.266294	0.493878	1.00429	0.515959	0.510933	0.888471
TMEM9B-AS1	0.327842	1.4766	0.295187	0.506263	1.46595	1.03843	1.647	0.418617	1.84069	0.973781	2.69156	0.807313	0.754962	1.83173	1.012	0.579741	0.213032	1.14355	0.659911	0.253542	0.311344	1.45532	2.26614	0.648033	1.65938	1.09284	2.28665	0.457095	1.00873	0.57768	0.479826	0.418664	1.60085	1.85944	0.351008	2.60282	0.434852	1.9264	0.6188	0.57466	0.359621	0.337097	1.2677	2.03506	0.880781	1.22313	0.710248	0.558433	1.67362
ASH1L-AS1	0.742728	1.05086	0.322399	0.545922	1.06698	1.04797	0.610754	0.590941	0.60656	1.4935	0.988264	0.748703	1.65854	1.6212	0.972655	0.47148	0.855133	0.439637	1.71622	0.847601	0.969538	0.362638	0.5496	0.432175	0.778599	1.06202	1.35459	0.439326	0.478293	1.52363	0.792272	0.747292	1.2309	0.540074	0.5201	1.56565	1.14692	1.40505	0.583523	0.710126	0.49926	1.18797	1.33264	1.12083	0.571415	2.93187	1.09581	1.13851	0.536188
AC006547.1	0.210053	0.404431	0.247589	0.303801	0.50337	0.51453	0.325717	0.435848	0.38638	0.286736	0.418536	0.384767	0.663381	0.547125	0.449558	0.308588	0.340428	0.441867	0.507377	0.197763	0.363856	0.42363	0.488506	0.325384	0.381743	0.354766	0.670809	0.234294	0.19303	0.378736	0.39099	0.324958	0.747614	0.340391	0.247385	0.517317	0.269545	0.39917	0.113706	0.597525	0.341355	0.575954	0.416269	0.673924	1.36568	1.23878	0.948454	0.971471	2.05665
NUP50-DT	2.21847	4.19616	6.21445	3.67107	4.5968	2.18617	3.42941	4.06391	0.810132	3.21286	3.18339	3.56357	8.17401	1.15032	3.59589	3.36612	2.90197	2.0958	1.34543	2.60942	3.07586	2.71234	3.78446	2.64163	1.39549	11.9275	0.701532	1.92461	2.50001	2.53167	4.02421	3.99238	3.38848	3.01648	3.7624	10.3192	4.94346	0.989165	0.569534	3.5409	3.50165	7.37082	2.36981	1.77878	4.94095	7.5366	4.67387	3.23238	4.62737
AC024896.1	2.04428	3.96685	2.90539	1.93637	4.52223	3.63718	4.03191	2.91616	1.48642	4.46746	5.16301	0.60692	3.47111	5.74903	4.47801	3.19681	2.42784	6.08722	2.05272	1.55783	5.10951	3.77583	4.85632	3.59322	2.41231	2.82305	3.0551	2.41714	3.47642	1.70255	3.06791	4.89677	4.04619	6.68808	1.57345	4.09234	3.30543	2.00549	0.867558	2.58974	4.03775	8.708	2.66375	2.78836	1.46554	3.66795	5.75983	1.64314	2.76813
ARIH2OS	0.280963	0.319659	0.380512	0.457923	0.206987	0.767692	0.320626	0.67539	0.599127	0.256119	0.82466	0.164785	0.517608	1.05407	0.382659	0.332387	0.337153	0.204687	0.352838	0.593175	0.217341	0.274362	0.569816	0.394288	0.484553	0.556265	1.78825	0.232667	0.312962	0.156303	0.259446	0.278341	0.426827	0.185729	0.457302	0.991397	0.595645	1.52002	1.23104	0.346235	0.280873	0.755796	1.2675	0.357484	0.224164	0.460779	0.665966	0.123051	0.249639
AL596202.1	0.123365	0.186627	0.0807836	0.120808	0.171381	0.267018	0.278159	0.147678	0.158319	0.296262	0.221911	0.223844	0.0730514	0.228104	0.147246	0.142639	0.0801628	0.158884	0.219107	0.174221	0.0984121	0.277196	0.350659	0.209016	0.127833	0.187338	0.340935	0.0630677	0.161954	0.141549	0.171297	0.184548	0.361436	0.165313	0.110069	0.313151	0.251157	0.159374	0.0922619	0.216242	0.215516	0.264267	0.186339	0.180691	0.0248575	0.227356	0.386828	0.101884	0.234148
AC100810.1	3.95195	3.94321	2.77151	4.18943	5.09158	7.43895	4.75336	4.18545	3.92922	6.00969	5.95439	4.7805	5.40352	7.47104	5.19477	4.52738	5.0447	2.3041	4.77682	6.23997	3.06502	3.17428	3.2205	5.89364	4.22634	4.55737	9.68291	4.37933	4.77605	5.4437	4.10939	4.01638	6.56649	2.77488	5.59203	5.63392	5.61778	7.40948	5.10041	3.92543	5.42048	13.3581	7.03383	7.65752	3.6193	3.01804	4.12358	1.75515	2.8667
ASB16-AS1	1.12826	1.37367	1.0204	1.34734	1.94963	2.99213	1.72747	1.57572	2.60011	2.33901	2.60704	1.73276	1.56909	2.27824	1.40858	1.04798	1.11282	1.57063	3.36468	1.4736	0.800037	1.06934	1.81073	1.64296	1.85155	2.67855	2.45913	1.09396	0.775074	2.4495	1.50519	1.23176	2.9995	1.84833	0.483587	3.16984	1.68624	1.78118	1.11955	1.76052	1.12617	1.77807	2.43265	3.17006	1.97621	2.10219	3.08122	2.46994	1.57096
AL596442.2	0.0416493	0.0133651	0.0318189	0	0.0337515	0.0615644	0.0307539	0.0465337	0.0623581	0.122833	0.107576	0.0335875	1.04863	0.0156252	0.111994	0.0528775	0.10401	0.0208603	0.0690411	0.0522832	0.0590664	0	0.0251121	0.0470438	0.0464776	0.0575907	0.0170523	0	0.0159475	0.0955763	0.0583525	0.0709165	0.0421812	0.0484563	0.0173415	0.0209946	0	0.0485992	0.0138438	0.0584043	0.0789645	0.333084	0.0469727	0.0271124	0.156653	0.139786	0.221619	0.902921	0.178091
EXOSC10-AS1	0.406132	0.51316	0.872644	0.32123	0.431969	0.262644	0.449833	1.10604	0.114013	0.269498	0.655625	0.18423	0.701439	0.457097	0.52654	0.290037	0.4075	0.190701	0.126232	0.358471	0.404979	0.311606	0.321398	0.60209	0.141629	0.631778	0.342955	0.264251	0.26242	0.37862	0.240051	0.285254	0.269928	0.310084	0.317064	0.959641	0.635788	0.325808	0.101246	0.213568	0.144375	0.852595	0.901771	0.0495712	0.143209	0.223632	0.567278	0.44023	0.697744
ACAP2-IT1	0.059154	0.056947	0.11298	0.145562	0.0719054	0.145732	0.262077	0.176244	0	0.209349	0.178254	0.310076	0.0363257	0.0443847	0.0681704	0.187753	0.0422068	0.0888831	0	0.0928216	0.167783	0.181544	0.213999	0.11136	0.0440077	0.0613466	0.145315	0.0513183	0.158551	0.0452487	0.33151	0.100722	0.419367	0.120439	0.0985195	0.0596368	0.0681224	0.0460166	0.0196622	0.248853	0.089722	0	0.0333574	0.231045	0.222493	0.421891	0.377715	0.113992	0.108403
AC097713.1	0.0968358	0.0699171	0	0.229776	1.05939	7.80107	0.509464	0.270481	0.398707	0	0.0312647	0.0292845	0	2.47946	0.0278989	0.207464	0	0	0.0802613	0.36468	0	0	0.0437898	0.0546891	0.351201	0.100425	1.36782	0	0	0.305549	0.15263	0	0	0.0422484	0	0.549147	0.125457	0.141243	0.410387	0	0.0826177	0	4.01358	0	0	0.792205	0	0	0
PCED1B-AS1	0.378418	0.254162	1.3312	0.190258	0.524175	2.06183	0.175452	1.33722	0.164702	0.654048	0.897859	0.436463	4.98539	0.945903	0.887406	0.163404	0.988966	0.85951	0.262588	0.385275	0.159128	0.324103	1.25755	0.526833	0.451748	0.378754	1.06472	0.154602	0.495342	0.378658	0.245054	0.521461	0.160431	0.760225	0.214356	0.705342	0.893115	2.08972	0.416836	1.31428	1.49164	0.464507	0.401972	0.640193	0.30618	2.07679	2.43738	0.794939	0.886999
AC090559.1	0.440068	0.152984	0.560332	0.206264	0.698381	1.95147	0.216631	0.969697	0.768691	0.259571	1.34188	0.547117	0.20268	0.921791	0.338096	0.197875	1.13822	0.275514	0.2229	0.322248	0.247039	0.375159	1.26034	0.538489	0.695702	0.202835	1.05102	0.334053	0.421255	0.140259	0.179829	0.474561	0.464259	0.885318	0.244307	0.166372	0.506787	4.12227	0.463201	0.942794	0.639662	0.0586563	0.827192	1.32493	0.298856	1.55391	2.55628	0.353345	0.918456
LINC01503	4.72861	5.42318	6.661	5.18481	7.17972	4.27706	4.36767	2.6988	0.421719	1.19319	6.90044	2.2818	12.5953	5.23553	3.37388	2.74704	3.47134	6.32274	0.297128	1.90453	2.5874	5.86774	3.90608	2.51628	0.847715	5.22254	3.7637	1.88822	2.60803	1.16542	3.73105	4.83086	1.56896	1.34805	3.3051	8.19632	3.17	4.61134	0.723455	3.25559	3.31096	5.69293	3.14782	1.10014	2.43988	5.90847	4.59171	0.888194	6.17844
AC012442.1	1.8859	4.02012	2.4699	1.70474	3.76614	3.58414	3.87925	2.10707	1.61349	3.09879	3.47936	3.42193	3.47432	4.0935	6.52006	2.95014	2.0184	5.46499	1.78641	1.90238	6.01775	5.78785	4.87324	3.0431	3.60776	3.2131	3.80553	2.98002	3.55898	2.00931	2.54787	7.43149	1.43249	2.46839	0.673054	5.70388	5.1193	1.57186	1.07461	1.13339	5.66981	2.26233	5.4693	1.44689	1.26667	7.96851	3.87065	1.55751	2.46859
AC009779.2	0.253833	0.0977448	0.174529	0.267691	0.24684	0.67537	0.224917	0.340321	0.228026	0.269498	0.131125	0.18423	1.68345	0.685645	0.117009	0.0966789	0.163	0.533962	0.336618	0.143389	0.0539972	0.0779015	0.0918279	0	0.226607	0.631778	1.37182	0	0.116631	0.174748	0.160034	0.155593	0.231367	0.221489	0.0634128	0.767713	0.306932	0.177713	0.91121	0.284757	0.1155	2.31419	0.343532	0.594855	0.190945	1.08621	0.405198	0.293487	0.186065
AL354892.2	1.01281	0.942522	0.967198	2.10061	2.21604	2.14584	1.83226	1.16931	1.87023	1.43376	1.6568	1.10264	1.86586	2.27981	1.78968	1.35015	1.37303	1.674	1.34313	1.2714	1.18499	1.76139	1.58773	1.79225	1.0172	2.20574	4.60285	0.834719	0.853171	1.35578	0.532123	1.89697	1.38476	1.32563	0.463873	2.75691	1.13721	3.78181	0.942613	1.32557	1.99704	1.45796	3.14123	1.7142	1.01585	2.37949	1.23952	0.78069	0.55681
AC243960.1	0.0850339	0.0818613	0.465572	0.0697484	0.195243	0.921755	0.0313946	0.464476	0.0990224	0.15047	0.170827	0.217152	0.48737	0.27648	0.19599	0.0629756	0.121344	0.0425898	0.0313242	0.0978494	0.0602969	0.0144983	0.307623	0.0960477	0.0948917	0.0881857	0.174075	0.0614751	0.108532	0.0542041	0.0297841	0.231661	0.0574133	0.189619	0.0354054	0.114304	0.261136	0.440993	0.141322	0.516715	0.376178	0.0906728	0.0639351	0.129161	0.12438	0.451879	0.784284	0.191174	0.190458
AC012615.1	0.523689	0.383154	0.564117	0.419733	0.865744	0.990843	0.60324	0.620211	0.423402	0.704278	0.93332	0.443437	1.33138	1.2849	0.724212	0.259299	0.627741	0.361964	0.572951	0.601518	0.401051	0.54645	0.606248	0.65067	0.724654	0.673443	1.60809	0.354369	0.384999	0.408596	0.594306	0.588514	0.684186	0.520934	0.745722	1.23543	0.606101	0.977721	1.10708	0.411243	0.691046	0.904634	1.9845	0.593176	0.196972	1.43687	1.01989	0.635775	0.537426
AC104463.2	0.0433294	0.125138	0.0496536	0.0913901	0.526696	0.384287	0	0.0968218	0	0.30669	0.223831	0.0524136	0.39912	0	0.299602	0.0412579	0.185495	0.325527	0.0718262	0.0407942	0.0460868	0.0664892	0.235126	0.0489415	0	0.0898708	0.319323	0.11277	0	0.149148	0.227649	0	0.658242	0.113425	0	0.458672	0.0748479	0.0505597	0.0432067	0.121521	0.0492899	1.55934	0.146603	0.211546	0.0814862	0.327207	0.0691676	0.062623	0.0794036
AC073842.2	0.0713571	0.0457965	0.0545148	0.0752531	0.0578261	0.0703183	0.210761	0.0797256	0	0.084179	0.153591	0.316497	0.175278	0.0267705	0.0822335	0.0679457	0.127284	0	0.0788581	0.0895761	0.151796	0.145997	0.30117	0.241798	0.0530863	0.0986694	0.175293	0	0.0819679	0.0272916	0.224943	0.0972003	0.25294	0.0830196	0	0.143879	0.10272	0.111019	0.0711551	0.0333544	0	0.114134	0.0804777	0.139354	0.402588	0.957976	0.607514	0.171885	0.435887
AC145423.2	0.170779	0.21921	0.391412	0.0600345	0.415186	0.336586	0.0630519	0.127205	0.170463	0	0.294071	0.550891	1.88772	0.44849	0.262413	0.32523	0.121852	0.42768	0	0.214383	0.423844	0.43677	0.20594	0.257199	0.0635258	0.118073	0.629294	0	0	0.130634	0.23927	0.23263	0.432401	0.198691	0	0.688693	0.295007	0.398554	0.227061	0.0798273	0.0647575	3.27788	0	0.111172	0.107057	0.429887	0.636111	0.411373	0.625926
AC009779.4	0.0969048	0.0858261	0.0799551	0.143074	0.0706763	0.452641	0.313409	0.108269	0.290175	0.377247	0.270319	0.168799	0.485585	0.322833	0.0938072	0.103345	0.124456	0.145606	0.327699	0.145976	0.0453515	0.0594804	0.189307	0.0831866	0.259533	0.184914	0.13807	0.0252206	0.102409	0.400277	0.232163	0.16632	1.20126	0.199554	0.0774683	0.105511	0.154003	0.162828	0.108226	0.250035	0.052913	0.325492	0.209838	0.586663	0.153083	0.317108	0.482636	0.173667	0.333857
AC011444.1	0	0.061492	0.121997	0.0449085	0.232933	0.125891	0.0707484	0.0951551	0.0318784	0.113029	0.0824918	0.566624	0.353025	0.407381	0.0490742	0.0810953	0.182302	0	0.0352949	0.020046	0.158527	0	0.115539	0.0240495	0.0237601	0.154566	0.183065	0.138535	0.122289	0.0488601	0.0671191	0.0870087	0.0970366	0.0185787	0.0265956	0.321983	0.0551695	0.0993787	0.127389	0.0298572	0.0484414	0.510833	0.0720395	0.187114	0.0800835	0.294776	0.373873	0.523132	0.117055
ZNF667-AS1	0.318672	0.620783	0.111703	1.09915	0.624343	3.07567	1.02151	1.05976	2.35755	1.47277	2.73075	1.05668	0.890976	4.21533	0.419091	0.428382	0.541687	1.20552	1.55369	0.472983	0.546311	0.465992	0.406887	0.948567	1.79063	2.22785	5.07922	0.248814	0.878541	1.04531	0.248187	0.509411	1.6289	0.961783	0.299712	2.82342	0.272002	3.63974	3.80576	0.877968	0.341186	1.61007	2.99362	1.73156	0.296126	0.77857	0.915666	0.146299	0.419095
AC007566.1	0.0776344	0.112107	0.0667243	0.102341	0.353886	0.258201	0.21497	0.346956	0.0871768	0.240408	0.401045	0.258255	0.107267	0.305818	0.223669	0.314172	0.166178	0.145814	0.386078	0.054819	0.268369	0.0893478	0.667029	0.0219224	0.129952	0.140896	0.238392	0.0757696	0.111473	0.267232	0.244731	0.11897	0.943511	0.270968	0.169704	0.264155	0.15087	0.271767	0.135475	0.408247	0.110393	0.139696	0.197004	0.758065	0.146001	0.659548	0.805541	0.0561016	0.604645
MHENCR	0.76435	0.882998	2.27737	0.877733	1.87888	2.51074	1.18523	1.17661	1.50044	3.57671	1.99618	1.37662	8.10458	2.27493	2.01618	1.08363	1.18163	1.5058	2.42146	1.1674	1.71632	0.860126	1.65909	1.76507	1.44055	1.37398	1.87767	1.03886	0.760941	2.00738	1.19583	1.16264	3.76735	1.52659	1.1457	1.84941	2.28861	1.38739	1.37193	0.881289	1.23662	7.37608	3.16084	1.82442	0.990246	2.30883	3.47064	1.89026	2.17889
AC017100.1	0.349156	0.885138	0.0266745	0.613698	0.834694	0.911791	0.580089	0.650172	0.80157	0.576651	1.20245	0.408279	0.3645	1.00862	0.456024	0.288135	0.572987	0.0874385	1.0997	0.306811	0.284721	0.607219	0.399989	0.631006	0.857191	0.337957	0.872015	0.302905	0.227276	0.90807	0.195673	0.428047	0.777953	0.487465	0.188991	0.844812	0.975071	1.57535	1.50872	0.799707	0.370708	0.335078	2.04767	0.284112	0.196989	1.49412	0.724574	0.18503	0.618519
AL049840.4	2.21247	1.44443	2.36054	2.01144	1.54563	1.27808	2.73221	2.1594	1.37071	0.945007	2.03624	3.32233	0.23425	1.11625	1.23089	1.7919	2.15018	1.37561	1.18037	1.89148	2.8672	2.22434	3.08198	2.32669	1.50408	1.42416	1.03079	2.05177	2.42462	1.42977	2.1645	2.39022	2.39526	1.95274	0.889438	1.30755	2.46005	1.24632	0.355022	1.67607	1.41752	0.0610135	0.860435	1.8624	3.49127	0.768172	3.61301	1.58044	3.02921
LINC02820	0.131074	0.22713	0	0.110584	0.0955968	0	0.261319	0.644359	0	0.0463876	0	0.285396	0	0.0295043	0.0604208	0.374421	0.0561131	0.196947	0.0434555	0	0.27883	0.482719	0	0.0592202	0.146269	0.0271864	0.0965968	0.136453	0.120451	0.0902358	0.082638	0.696321	0.0796485	0.114372	0.327449	0.594645	0.407553	0	0	0.110282	0.0298209	0.314472	0	0.255975	0.1479	3.29939	0.125541	0	0
AC016876.2	2.36616	2.17884	1.88627	2.94288	2.75116	4.27692	3.00534	2.45688	2.71476	3.89117	4.45082	1.94445	4.90397	3.90779	2.74164	2.02039	2.71133	2.74378	2.92043	2.94204	1.94227	1.81544	2.76803	3.34079	2.43956	3.28071	5.65465	2.02484	1.75784	3.03953	1.67557	2.62753	3.26247	2.77158	1.78299	6.39799	3.82078	3.81138	3.74436	1.82131	1.38972	11.1996	5.85205	3.30244	5.32048	7.0567	2.50442	2.50906	1.43752
AP001160.3	1.46218	1.47629	1.26692	1.56082	1.60397	1.81869	1.59977	1.81297	2.18921	2.3665	1.31263	1.35891	1.83962	2.4685	1.8289	1.25645	1.9466	0.937757	1.80309	1.8467	1.95352	0.684063	1.22566	2.03425	1.35311	1.34995	2.08069	1.36905	1.04463	1.6777	1.59265	1.89458	2.05875	1.54038	1.15822	1.96848	2.27938	1.91424	1.20911	1.5253	1.54162	3.2086	2.6546	1.58446	0.972495	1.43634	1.90714	1.13394	0.718899
AC103691.1	0.130821	0.0755642	0.299831	0.165557	0.349848	0.734826	0.463674	0.292327	0.117521	0.509283	0.337899	0.411446	1.97626	0.294476	0.361828	0.0249134	0.0840078	0.117941	0.0867439	0.0246334	0.445269	0.240896	0.331287	0.265978	0.0875923	0.162804	0.32137	0.0340477	0.0901647	0.150104	0.302423	0.320761	0.476972	0.273965	0.0980459	1.187	0.293778	0.183182	0.104361	0.256829	0.148818	2.07152	0.48689	0.459868	0.295231	0.296374	1.5036	0.680664	0.575371
AC010326.3	0.921723	1.35029	1.814	0.993178	1.43705	1.86597	2.41909	1.83576	1.38002	0.815507	2.07019	1.5755	2.84239	1.96202	1.6395	1.10661	0.493241	2.52904	0.797175	0.886658	1.34269	1.78336	1.5585	1.47113	1.45342	1.76631	3.6179	0.521497	1.38102	0.574771	1.64229	1.96519	1.8264	1.29383	0.425491	2.75743	1.22876	1.7302	1.19884	1.09583	1.32204	3.22095	2.06777	1.05655	1.16817	1.08442	5.3417	1.5059	4.0759
AC015911.3	0.064101	0.046282	0.165278	0	0.0973984	0.0236879	0.0709984	0.46552	0.0239933	0.0850713	0.206958	0.135695	0.0590454	0.0721448	0.129275	0.0915546	0.137209	0.24079	0.0531294	0.075438	0	0.147545	0.724672	0.108605	0.035766	0.0830961	0.118101	0	0.110449	0.0183873	0.101034	0.114602	0.0486897	0.237716	0.0600516	0.0727021	0.12457	0.0934967	0.0319597	0.269664	0.182297	0.0768956	0	0.0938875	0.12055	0.363049	1.33023	0.138966	0.117469
AC145098.1	0.250791	0.241434	0.179622	0.165302	0.342959	0.602404	0.0347221	0.420305	0.140809	0.110946	0.202428	0	0.0577529	0.24698	0	0.0597004	0.402618	0.376832	0.155899	0.177088	0.0333439	0.19242	0.453638	0.212456	0.0349831	0.292598	0.346546	0.0407945	0.072021	0.251787	0.197646	0.192161	0.142872	0.246189	0	0.237036	0.243687	0.841341	0.0937804	0.175841	0.356614	0	0.0530337	0.428551	0.235822	1.10476	0.700601	0.362463	0.344692
CCR5AS	0.22814	0.219628	0.570411	0.0874893	0.201686	0.797083	0.160802	0.185378	0.124209	0.1468	0.482125	0.100353	0.917003	0.140055	0.286814	0.0592453	0.399549	0.28047	0.137521	0.0976324	0.132359	0.0318256	0.37515	0.163984	0.138866	0.129052	0.636861	0.0539781	0.262064	0.0951877	0.108966	0.444958	0.0630146	0.289556	0.129532	0.282275	0.268699	1.23424	0.206813	0.203584	0.330303	0.248797	0.245604	0.162013	0.0390041	0.730895	0.99323	0.41965	0.342065
HOXC-AS1	0.0459643	0	0.237029	0.0484738	0	0	0	0.179742	0	0.0406675	0.771689	0	0.508069	0	0.0529703	0.0218834	0	0	0	0.0216375	0	0	0	0.0259588	0	0.023834	0.0282284	0	0	0	0.0482985	0	0.0349135	0	0	0	0	0	0.0916682	0.0644552	0	0	0.466553	0	0.216104	0.925612	0.0733738	0.29894	0.336929
AC127024.5	0.206143	0.311852	0.269978	0.403739	0.536956	0.870607	1.04377	0.460637	0.132275	0.416886	0.760639	0.819331	0.379769	0.530311	0.509065	0.78515	0.252144	0.265495	0.0488169	0.221807	0.281908	0.632655	0.426145	0.19958	0.164315	0.183243	0.72343	0.383221	0.372108	0.101369	0.557001	0.691973	1.16318	0.359752	0.367849	0.489874	0.559577	0.549809	0.0880968	0.289072	0.201001	1.20112	0.946571	0.805157	0.276912	1.89029	1.78638	0.936363	0.485702
CLLU1-AS1	0.118998	0.057279	0.181822	0.104579	0	0.175898	0.197704	0.265907	0.0593887	0	0.23052	0.0479821	0.219225	0.0446435	0.0457119	0.0188848	0.0212265	0.506608	0	0.0746902	0.0210951	0.0913015	0.179372	0	0.0885287	0.0617043	0.58465	0.0774264	0.0227821	0.0227562	0.0208402	0.0810474	0	0.0519175	0	0.0599845	0.171299	0.902557	0	0.0278116	0.0225613	0.190333	0	0	0.149194	0.549161	0.126639	0.0286642	0.0363451
PTOV1-AS2	0.29259	0.217657	0.487702	0.476872	0.501159	0.786355	1.09007	0.534933	0.219036	0.635415	0.944665	1.17441	0.980049	0.793328	0.260554	0.645849	0.469721	1.11908	0.330695	0.550941	1.0468	0.775513	0.938206	0.360531	0.385874	0.579284	0.653421	0.173068	0.549978	0.396755	0.922346	0.842402	1.65674	0.510615	0.398701	1.10617	0.873006	0.434527	0.198928	0.466244	0.272323	1.21252	0.674974	0.701266	1.1005	2.27648	3.60916	2.11437	1.41359
AC093010.2	1.42618	1.70061	1.08647	1.21349	2.87622	10.4927	3.45546	4.49965	17.7133	11.4999	6.26854	2.97006	3.65745	13.8444	1.58753	1.75151	4.24959	3.98148	17.5296	2.47948	1.1377	1.93979	1.30451	3.59707	6.35701	3.12615	12.8295	0.601057	0.791201	6.44329	1.53267	2.27659	8.98643	4.72326	0.445362	7.08289	0.643897	9.238	5.85017	3.09078	1.41036	3.24672	5.12699	21.2134	2.8345	3.85516	7.17918	1.49907	3.78668
ZNF710-AS1	1.18614	2.7667	0.590984	1.72555	2.26247	9.62585	2.45618	2.03763	17.8503	17.9112	2.80938	2.76188	1.78787	10.1522	2.17196	1.39728	2.28305	2.37399	23.315	1.65966	1.32645	1.75539	2.43385	2.79604	9.64743	2.47479	4.45134	1.22628	1.30866	17.472	1.31042	1.46564	20.9964	6.72135	0.35137	2.59488	2.59966	3.47932	3.51561	6.54804	1.22131	2.30588	5.27431	13.9443	0.855241	0.914608	2.93374	0.69114	2.12212
AC064836.2	0.849076	0.506007	0.834004	0.938073	0.737218	1.49413	0.626959	0.971239	0.605359	1.00164	1.38373	0.733634	1.89941	1.72922	1.23477	0.577488	1.42801	1.12392	0.871306	1.25619	0.731089	0.682478	0.841051	0.936215	0.834709	1.00634	1.61401	0.526146	0.557333	0.603091	0.573554	0.88809	1.38201	0.617404	0.732309	1.58972	0.768275	2.50049	1.43128	0.45358	0.71291	4.02571	2.5992	1.00675	1.10255	2.06097	1.06496	0.555139	1.29665
SNHG30	1.66661	2.1796	1.71768	2.23293	3.14711	5.91865	2.17102	2.79896	2.63653	5.3418	4.37239	3.03038	3.30206	6.37047	3.09235	2.18578	2.69239	2.17346	2.86696	2.7928	2.80952	1.2385	1.49783	2.35606	3.29855	2.92413	5.81932	2.93262	1.93852	2.56171	1.81733	3.21255	3.71019	2.10363	3.48272	4.50171	2.57112	5.2226	3.56419	1.66094	2.28936	3.82251	7.32347	3.31615	1.41929	9.56454	3.26281	4.4993	1.99769
AC005785.1	0.0854344	0.0342695	0.0815868	0.112624	0.173085	0.13681	0.118284	0.0477269	0.042638	0.226768	0.137918	0.206692	0.511526	0.112181	0.0738424	0.115246	0.091437	0.053488	0.0354057	0.154168	0.212033	0.196649	0.090146	0.136708	0.0476693	0.132902	0.122427	0.0648529	0.106317	0.114365	0.179546	0.160017	0.324471	0.10561	0.0355722	0.226096	0.135282	0.0249227	0.056795	0.0798691	0.105286	0.785736	0.445638	0.139038	0.32134	0.215056	0.465968	0.123476	0.130469
AC008763.1	0.0806965	0.0776857	0.0924747	0.187225	0.0784733	0.190852	0.393271	0.108192	0.0966563	0.114236	0.208431	0.273321	0	0.599431	0.111596	0.184413	0.0518197	0.0970017	0	0.136755	0.0343328	0.222893	0.145966	0.145838	0.0900514	0.2678	1.46694	0.0630065	0.166853	0.0185181	0.0678357	0.148395	0.416808	0.126745	0.282236	0.463724	0.236974	0.301319	0.85296	0.0452639	0.0550785	0.116164	0.955613	0.141834	0.0910558	0.142191	0.309162	0.16328	0.0295762
AC131235.2	0.576186	0.912552	1.46967	0.784057	1.06188	0.7418	0.576426	0.913723	1.05748	0.361786	0.768121	0.831886	4.04049	0.962276	1.6279	0.619432	1.49194	0.949543	0.277296	0.682467	1.12686	0.912683	0.907741	0.98672	0.601499	1.46494	1.11865	1.20935	1.55859	0.383872	0.566386	1.19628	0.677665	1.54074	1.62517	1.68645	1.1719	0.932591	1.6866	0.990426	1.58576	3.29989	1.50929	0.526322	0.244681	1.82467	0.563735	1.96099	1.08996
AL390755.1	0	0.0984057	0	0	0.111829	0.332414	0.0452875	0.102787	0.275481	0.0361761	0.0264024	0.012365	0.150652	0.218589	0.02356	0.0194665	0.0218803	0.0460776	0.28806	0	0	0.0156857	0.0184898	0.0461837	0.0570348	0.0424034	0.0251108	0.0266038	0.0234839	0.187658	0.0107411	0	0.186345	0.0713557	0	0.293704	0.0176576	0.035783	0	0.0143341	0.0348844	0.245246	0.0172927	0.109794	0	0.385961	0.0652701	0.0295471	0.056197
AC004687.1	0.0418629	0.0322407	0.575676	0.00882969	0.19337	0.730185	0.111282	0.318052	0	0.251863	0.31357	0.202558	7.11068	0.113079	0.183326	0.0079723	0.349472	0.138384	0.027758	0.0867096	0.204824	0.154173	0.832949	0.302624	0.140148	0.0607803	0.123406	0.0326858	0.163499	0.0672465	0.105573	0.350699	0.228947	0.416426	0.0313747	0.227904	0.889469	0.166085	0.0500932	0.211334	0.333352	1.50656	0.127477	0.237088	0.267676	0.136991	4.25017	0.484028	0.598385
AC025171.1	0.928531	0.64454	0.263214	0.407152	1.40195	0.816288	0.768626	1.58344	0.643889	0.518862	0.927767	0.289668	1.35947	0.676532	1.19959	0.637512	1.12453	0.234978	0.696693	0.874203	0.306683	0.637427	0.37127	0.689998	0.67624	0.785563	0.552239	0.476962	0.247003	0.611198	0.457032	0.838771	0.512265	0.422165	0.659274	0.583837	0.793538	0.786944	0.1998	0.959419	1.06182	0.867645	0.595258	0.873265	1.25911	2.74326	1.20919	2.15424	1.61203
CAMTA1-DT	0.131137	0.31561	0.225415	0.207445	0.557917	0.581524	0.290495	0.36629	0.392681	0.812175	0.338714	0.277602	0.241588	0.590371	0.491156	0.124867	0.280701	0.0492605	0.543456	0.123464	0.209223	0.0503075	0.355805	0.296243	0.256093	0.169997	0.644289	0.170649	0.188296	0.225698	0.172245	0.167465	0.846673	0.143034	0.122853	0.694086	0.424739	0.420803	0.163457	0.32181	0.372941	1.02253	0.665541	0.512196	0.184964	0.247573	0.628009	0.236911	0.480631
SNTG2-AS1	0.0511482	0.0246199	0	0.0539408	0.0621739	0.151211	0.14163	0	0.0765801	0.0905082	0.29725	0.340294	0.518256	0.0287833	0.206305	0.0730544	0.027371	0.230561	0.127181	0.0963111	0.0816049	0.0392436	0.0462592	0.0866596	0.114155	0.106088	0	0.0332797	0	0.0293436	0.0268729	0	0.233107	0.0446308	0	1.23758	0	0.0596832	0	0.0717245	0	1.5953	0.0432643	0.199776	0.144286	0.0965629	0.244947	0	0
MIR1915HG	0.100224	0.148173	0.311743	0.105696	0.717919	0.534389	0.273557	0.423917	0.316193	0.196351	0.924534	0.225154	1.27269	0.358546	0.169126	0.173824	0.360107	0.306566	0.445016	0.19883	0.232241	0.126331	0.135966	0.428563	0.211703	0.360074	0.180258	0.111791	0.102792	0.229993	0.135404	0.0914209	0.342577	0.493487	0.134133	0.25441	0.160762	0.359198	0.0678167	0.155601	0.346106	0.678436	0.635818	0.538254	0.282726	0.450508	0.748524	0.93119	0.590356
PCCA-DT	8.12153	4.5333	4.71323	8.45494	9.76355	7.15891	5.47978	7.1593	4.26148	2.53145	6.2739	2.39748	3.51401	5.73599	10.5616	8.69814	7.36839	7.65777	1.9021	6.77648	3.04324	10.1987	6.63092	5.21793	3.17622	5.73352	4.20984	4.67345	4.55333	1.96631	6.65493	13.2907	2.64868	2.49659	11.913	13.3409	11.5838	3.11255	5.40893	6.95861	8.47593	4.39758	12.5293	3.5359	1.34519	7.0896	6.13736	3.05831	2.40315
AL109917.1	0.165187	0.0289135	0.120462	0.332575	0.0912707	1.08768	0.182962	0.167782	0.607062	0.664326	0.252119	0.163489	0.608636	0.523946	0.346119	0.114393	0.273226	0.293334	0.846375	0.339321	0.0638908	0.0921749	0.135816	0.152659	0.519495	0.482783	0.534907	0.0586253	0.0862503	0.620296	0.157797	0.0767088	0.410638	0.327588	0.131305	0.317931	0.246436	0.24532	0.509133	0.147407	0.0683313	0.68455	0.330261	0.439904	0.310655	0.283507	0.191776	0.108519	0.440313
AC027682.6	0.0616327	0.0741665	0.0529714	0.0812472	0.168567	0.888256	0.102397	0.0688608	0.599806	0.899752	0.258686	0.111831	0.76642	0.988478	0.0532702	0.0146716	0.164908	0.393582	1.07276	0.145066	0.065555	0	0.0557415	0.139231	0.601805	0.0798965	1.45727	0.180457	0.0707975	1.09611	0.097144	0.0472241	0.608594	0.322676	0.0962323	0.0466018	0.0665408	0.323628	0.368749	0.324101	0.105167	1.07205	0.234597	0.75227	0.057954	0.310284	0.147578	0.133615	0.197655
AL118516.1	1.76667	1.46617	2.88554	1.24209	4.12222	6.30345	1.12458	1.47473	3.5268	7.47409	5.82195	2.99681	7.29497	6.33079	1.68493	1.89491	2.52107	3.47838	7.16997	1.60595	1.72791	2.2124	1.57944	1.65145	2.40203	2.02169	3.79121	2.21971	1.21296	5.38223	1.55766	2.07457	4.56564	2.55155	2.58724	3.07085	2.473	3.50688	4.4953	2.90452	1.2012	6.9182	5.04992	2.83547	1.52756	4.75378	2.78776	2.93487	2.15835
LINC01023	3.71341	2.04278	1.71647	2.30362	2.88281	3.41334	1.79727	2.4754	2.05572	3.09223	2.41799	0.792695	4.59904	3.47697	2.5173	2.40677	3.03918	1.87551	3.31059	3.73117	1.4604	1.245	2.03201	2.74925	2.29829	1.9417	4.21614	1.58369	2.32994	2.25569	2.49203	3.69807	2.37027	1.0347	4.7164	2.59543	3.63853	2.80374	3.92071	2.58175	1.38441	14.2248	5.22625	1.9501	0.46948	2.43504	1.59403	1.5334	3.60266
OR2A1-AS1	0.654135	1.8667	0.448428	0.622096	0.564409	0.293529	1.28732	0.952715	0.109306	0.186028	0.482734	0.420366	0.102217	0.374684	0.208652	0.684036	0.0843864	0.280824	0.00968166	0.497638	0.298184	0.900708	0.586327	0.329848	0.101022	0.411874	0.530857	0.300211	0.19456	0.291509	0.90829	1.25303	0.301669	0.193659	0.138612	1.43524	0.373291	0.391867	0.291198	0.114661	0.162776	0.0210188	0.58295	0.225268	0.439351	0.702007	1.01624	0.405174	0.620776
AL096865.1	0.0587073	0.0282585	0.100914	0.0928689	0.553059	0.282032	0.536451	0.114787	0.263694	0.415537	0.17059	0.106523	0.37854	0.908523	0.101484	0.111801	0.0471241	0.044106	0.0729884	0.276362	0	0.0225217	0.318574	0.0828891	0.0982697	0.152208	1.06361	0.0381981	0.0674371	0.0505203	0.0771109	0.0599768	0.200668	0.256134	0	0.443899	0.152118	0.599408	0.585411	0.205811	0.0667834	0	0.819362	0.0286625	0.220813	0.24014	0.8903	0.339394	0.322754
AC024075.2	1.32083	1.12038	1.1749	2.02609	1.78519	2.79889	2.75198	2.43547	1.86693	1.7325	3.06564	2.13405	1.70161	4.22062	1.67117	1.43358	1.33454	0.749442	1.34739	1.98271	1.44418	1.91343	1.25305	1.85705	2.84482	2.32767	4.22035	0.877429	1.18832	0.741857	2.05759	2.0288	2.49765	2.00684	0.969143	3.96688	2.04229	3.09324	3.196	1.47656	1.88078	3.43486	3.12514	2.95825	0.833782	1.83677	3.55342	1.60192	2.62361
AC138696.2	0.122022	0.293673	0.489411	0.643419	0.222488	1.44294	0.270303	0.408996	0.822121	0.215921	0.551548	0.0738021	1.91077	1.03001	0.703103	0.116188	0.326487	0.458366	0.101136	0.631853	0.389361	0.280865	0.441433	0.758045	0.136167	0.506178	2.17321	0.317575	0.21025	0.140007	0.448765	0.872623	0.834167	0.15971	0.304836	1.38395	0.790434	0.996683	0.790895	0.513329	0.485826	2.19566	2.2707	1.01276	0.917908	1.76613	1.94786	1.23449	0.447224
ODC1-DT	0.0310449	0.0821882	0.0177881	0.122774	0.179251	0.309753	0.0687708	0.0520286	0.232405	0.123603	0.260605	0.0844956	0.328859	0.462963	0.0894421	0.0665116	0.0581457	0.0466471	0.167253	0.0365356	0.0330206	0.0357289	0.0842323	0.0525989	0.207863	0.152929	0.228791	0.0605984	0.026746	0.0890519	0.0244661	0.0158581	0.117905	0.0474059	0.00969459	0.281684	0.0603309	0.262634	0.263134	0.108835	0.0353156	0.279311	0.512064	0.159148	0.145959	0.722854	0.235399	0.089737	0.0284458
NAPA-AS1	0.237053	0.297363	0.288117	0.371206	0.733481	1.13616	0.556948	0.353139	0.699087	0.317782	0.584455	0.417095	0.635221	0.695298	0.339412	0.29412	0.422848	0.604443	0.666838	0.466656	0.320904	0.319668	0.350827	0.600425	0.633279	0.96846	1.37643	0.196305	0.272303	0.428596	0.392508	0.366939	0.5129	0.388623	0.323023	1.28184	0.192336	0.930416	2.34233	0.644688	0.457611	1.05131	1.26385	0.848731	0.229659	1.33808	0.561886	0.186877	0.408086
ATP1A1-AS1	0.17159	0.325047	0.190292	0.408616	0.356602	0.728186	0.649861	0.432901	0.721	0.274249	0.679098	0.341477	0.214142	0.585597	0.223259	0.384749	0.248811	0.166339	0.376196	0.505496	0.13541	0.101925	0.250304	0.325109	0.290311	0.596994	0.849839	0.0504206	0.190747	0.165126	0.226834	0.1753	0.714747	0.304281	0.428668	1.35602	0.305969	0.665257	1.23636	0.28719	0.308533	0.3984	0.936396	0.64858	0.208191	0.397094	0.362272	0.311994	0.213013
MIR924HG	0.161387	0.19303	0.0840649	0.330082	0.315071	0.0795188	0.157086	0.14753	0	0.173078	0.435795	0.289876	0.00900962	0.0935717	0.338157	0.32597	0.198897	0.198405	0	0.184175	0.32771	0.120073	0.185768	0.348009	0.207384	0.0760768	0.0540622	0.120917	0.477508	0.0841703	0.359722	0.359732	0.28232	0.431003	0.262677	0.0961435	0.244991	0.0399461	0.0195067	0.137158	0.378303	0.129067	0.347483	0.148037	0.082775	0.646298	0.335694	0.664407	0.224054
SNHG20	0.309809	0.424271	0.730058	0.441768	0.689536	0.799797	1.6964	0.482649	0.431187	0.718086	0.805843	0.775916	0.827989	0.825061	0.618519	0.527672	0.326906	0.911351	0.766729	0.513525	0.459479	0.776717	0.631427	0.497797	0.589193	0.438949	1.09336	0.249844	0.400989	0.58578	0.669426	0.771211	1.46498	0.620623	0.261623	1.56389	0.712303	0.977595	0.75275	0.991262	0.496377	1.36096	1.06299	0.873458	0.500573	1.12035	1.74139	0.882908	0.959566
AL035587.1	0.283066	0.404362	0.303454	0.414077	0.688169	0.60738	0.798982	0.85697	0.369127	0.22621	0.683963	0.751097	0.605591	0.781052	0.399872	0.521677	0.234545	0.589969	0.181638	0.481426	0.369066	0.280236	0.478984	0.484751	0.397399	1.32574	1.11034	0.213884	0.39858	0.230495	0.479744	0.503745	0.346792	0.685218	0.171087	0.787086	0.465313	0.990902	0.227632	0.781075	0.540138	0.460058	0.540659	0.508221	0.37779	1.05731	0.787118	0.54108	0.920335
EPB41L4A-AS1	2.44523	3.39587	3.24973	4.36369	4.66869	4.99167	3.19053	3.26386	2.55238	3.39817	6.21072	2.60353	4.26491	7.50983	4.06046	3.06441	2.78251	3.27065	1.4568	3.09892	3.1591	2.26632	2.00176	3.37775	3.29624	5.00844	10.7394	2.64725	2.02367	1.90933	2.22739	4.15243	2.46616	1.93485	3.36945	6.38037	3.83738	5.15582	5.59067	2.01399	3.00377	7.78962	10.9783	2.28039	1.30076	2.28898	3.28637	3.49288	1.96837
AC068338.3	0.0976466	0.313345	0.0372996	0.549215	0.276956	1.05848	0.504717	0.436393	0.779725	1.15192	0.294247	0.236237	0.779526	1.17227	0.30008	0.185957	0.174179	0.733605	1.34889	0.429022	0.207721	0.199786	0.471002	0.220588	0.690121	0.877638	1.19937	0.0847121	0.112167	0.93366	0.136807	0.166264	0.395575	0.284014	0.325256	1.87043	0.140564	0.683644	0.908787	0.456429	0.296211	1.24946	0.770892	1.08061	0.0612122	0.163864	0.363709	0.0940843	0.298238
ETV7-AS1	0.0376882	0.18141	0.302323	0.0397458	0.320686	0.501383	0.0417435	0.547405	0.169282	0.0666903	0.0973449	0.0455896	0.208294	0.424175	0.0868653	0.0358864	0.161345	0.283146	0	0.035483	0	0.115665	0.272686	0.170278	0	0.664447	0.185166	0.0490438	0	0.0432432	0.0792042	0.0770063	0.171763	0.0657718	0	0.284968	0.130206	0.791588	0.150326	0.264248	0.128618	0	0.31879	0	0.0708772	0.237172	0.601624	0.10894	0.0690657
SNHG10	0.370739	0.451184	0.761526	0.472127	0.561195	1.02365	0.697299	0.664312	0.46082	1.4606	1.2015	0.770008	1.09537	0.771541	0.765822	0.386318	0.67379	0.641146	0.672544	0.342461	0.818426	0.407892	0.733868	0.782208	0.437136	0.710927	0.6358	0.418726	0.514256	0.898925	0.646828	0.657463	1.24332	0.604272	0.498043	1.43864	0.948547	0.726448	0.404566	0.686638	0.437654	1.91322	1.81056	0.662547	0.61829	2.79088	1.68613	1.72878	1.07679
IRX4-AS1	0.352141	2.1881	0.293482	0.438888	1.24523	10.2211	0.638234	0.286137	0.814813	7.81735	1.61238	0.309795	1.06157	0.54045	1.06987	0.335305	1.16491	0.67342	5.89042	0.331537	0.1362	0.245619	0.0579056	0.289273	2.35778	0	0.275244	0.624876	0.257411	1.94676	0.605493	0.294345	1.99393	0.61454	0.359886	0.242055	0.497694	0.298837	0.223455	2.46901	0.582665	0.844857	1.57055	5.37655	0.662243	3.46506	0.562129	3.51632	2.11195
AL033397.1	0.0442841	0.314819	0	0.140106	0	0	0.109417	0.0532835	0	0	0.00439929	0.070051	0.0062756	0.0115018	0.0157028	0.622773	0.0437497	0.00511846	0	0.0449002	0.0108697	0.0470452	0.00616171	0.238556	0.0152055	4.62081	0.0125523	0	0.015652	0.00781712	0.0143178	0.0696026	0.0517496	0.0237793	0.0468054	1.1127	0.14711	0.0039749	0.0169841	0.0191074	0.0155003	0	0.0057628	0	0	3.68715	0.00543782	0.00984658	0
AC073896.4	2.86963	3.18507	5.26156	4.13002	4.71935	3.99226	4.48717	2.18774	4.34702	4.77919	4.27279	4.043	18.0989	5.81352	7.00311	3.02176	4.58881	5.88437	2.29452	3.75064	3.87815	3.21194	3.41973	4.6141	3.23997	5.35679	7.96168	1.8891	2.7922	2.20798	2.34134	5.41499	3.59011	3.35828	1.22294	6.02435	4.60714	3.8606	2.59219	2.50911	3.61003	27.3773	4.16927	3.52731	4.06339	6.28865	3.44911	3.70828	5.81557
AC080038.2	0.0471592	0.0226998	0.0270212	0.0621675	0.300956	0.453108	0.235051	0.10538	0.158867	0.771908	0.822202	0.698817	0.542997	0.384809	0.176629	0.134714	0.227127	0.14172	0.136806	0.1443	0.288422	0.036183	0.490491	0.665842	0.289444	0.0733607	0.159293	0.138079	0.297945	0.189386	0.0867197	0.156582	1.32538	0.627539	0.13254	0.0534871	0.112012	0.178843	0.129321	0.165327	0.0536466	1.15973	0.398902	0.57561	0.554304	0.44516	0.809273	0.187435	0.151238
AL359220.1	0.143008	0.15117	0.115681	0.20996	0.276092	0.120202	0.350957	0.166046	0.0545783	0.0843525	0.380241	0.20691	0.0568245	0.135706	0.142186	0.149522	0.174064	0.117973	0.0604275	0.195361	0.116319	0.167813	0.101442	0.167866	0.115779	0.180297	0.168766	0.113118	0.148168	0.0707826	0.212147	0.211989	0.336528	0.176169	0.238177	0.309553	0.169534	0.160328	0.111846	0.114032	0.127593	0.107641	0.241931	0.172498	0.226758	0.187049	0.340193	0.186423	0.421369
AL355488.1	0.0143215	0.0229786	0.0875298	0.0402758	0.0406203	0.261091	0.423001	0.138676	0.0428849	0.236528	0.228112	0.248312	0.448527	0.236407	0.198053	0.0818209	0.0255462	0.23671	0.0395674	0.0539342	0.0964751	0.168486	0.293591	0.183333	0.111872	0.113868	0.181771	0.0248489	0.131609	0.153369	0.200651	0.11705	0.870265	0.304085	0.0477042	0.483686	0.127819	0.116979	0.0523635	0.274466	0.0651665	0.813192	0.137292	0.275025	0.332178	0.486677	1.21929	0.531263	0.323688
AL390719.2	0.399754	0.371569	0.426508	0.436117	1.32373	0.611277	3.09938	0.893272	0.0825545	0.3171	0.836703	1.33397	1.62527	0.698149	0.6672	0.380643	0.368828	0.248548	0.0228505	0.571036	0.879712	0.676883	2.51834	0.482671	0.338418	1.14365	1.52382	0.17938	0.316688	0.363777	1.66574	1.30969	2.0941	0.45707	0.22384	3.93984	1.96447	0.450376	0.288657	0.63789	0.439065	11.3768	1.60906	0.282661	1.11472	0.55518	1.76038	1.97234	2.09667
MNX1-AS1	0.0130696	0	0.089863	0.0137831	0	0.019319	0.0144759	0.043807	0.019568	0.023127	0.0506362	0	0	0.176516	0	0.0248895	0	0	0	0.0738292	0	0	0	0.0147624	0.0145847	0	0.305008	0	0	0	0	0.0133522	0	0.0114042	0	0	0.0112883	0.533767	2.05915	0.0549819	0	0	0.243211	0	0	1.56269	0	0.283338	1.98791
AC015912.3	2.22847	2.63462	3.7186	1.15446	2.8039	0.924645	1.81872	0.960984	0	2.83644	2.77699	1.84441	8.49897	0.264013	2.11759	1.41462	4.22614	1.0574	0.129617	3.31277	2.24554	0.899897	2.12154	1.89887	0.654426	1.09472	0.240104	1.32277	1.61675	2.69151	2.79354	2.55626	0.475145	1.70572	2.58826	1.18245	3.03908	0.501819	0.467824	0.548239	1.60107	25.7948	1.38893	0.763511	1.1764	3.29683	1.62266	1.63864	1.07469
LINC01534	0.191289	0.241699	0.0548022	0.315208	0.406917	0.38879	0.344292	0.320584	0.519103	0.550048	0.370561	0.448325	0.550632	0.64588	0.275557	0.239064	0.294298	0.287425	0.554917	0.202609	0.13988	0.110075	0.324383	0.283585	0.52032	0.297569	0.602075	0.140021	0.178534	0.521274	0.226129	0.256496	0.617521	0.38599	0.149338	0.542391	0.258153	0.306912	0.70338	0.268242	0.244804	1.03262	0.687667	0.537007	0.202355	0.526655	0.381698	0.120954	0.0657278
ARRDC1-AS1	1.35655	1.59676	1.71131	1.9115	2.44575	3.55545	1.97601	1.91048	2.6199	3.20734	1.78873	1.39964	4.43122	2.56602	1.75381	1.48165	2.04359	2.1154	2.88177	1.60453	1.67932	1.3382	1.80424	1.9121	2.258	3.01464	3.16442	1.23867	1.18507	1.93582	1.671	1.74692	3.44624	1.71587	1.08219	3.3185	1.81657	2.64041	1.75057	2.206	1.51723	4.44437	3.17238	2.68262	1.74723	2.31713	3.06627	4.01181	1.7548
AF165147.1	0.0499893	0.126326	0.0453511	0.0153763	0.0354464	0.0431038	0.0415262	0.0744692	0.0311854	0.0147429	0.0349694	0.017637	0.0920934	0.0117213	0.0072011	0.0793324	0.02898	0.00938906	0.0310748	0.0568695	0.0310162	0.0575317	0.0113028	0.049406	0.0116218	0.108005	0.0307004	0.0216838	0.00239261	0.045408	0.019698	0.0702217	0.0379708	0.0145399	0.00260175	0.19529	0.0161911	0.0121523	0.0207699	0.0204457	0.0189553	0.00999455	0.021142	0.0203385	0.00391713	2.88106	0.0365745	0.198683	0.171766
SLC12A9-AS1	0.958648	0.496936	1.35209	0.583262	1.56867	0.981025	0.898447	0.782708	0.110408	0.456711	1.14281	0.579816	0.815114	0.746963	1.95459	1.33412	0.907618	0.332408	0	0.902558	0.62748	1.47105	0.600241	1.29105	0.411455	0.764754	0.905758	1.05557	1.22826	0.169223	0.968588	1.35606	0.840195	0.643458	2.21068	0.780612	0.827992	0.688379	0.404433	0.827262	1.34218	2.91922	1.80889	0.288024	0.485384	2.2739	1.35374	1.01249	0.472979
AC018755.4	0.0299679	0.115399	0.274736	0.126416	0.109284	1.06314	0	0.368307	0.224343	0.053029	0.503127	0.181254	4.36149	0	0.0345357	0.0570704	0.128294	0	0.248386	0.112858	0.159375	0.0459859	0.108414	0.169247	0.367862	0	0.368089	0.0389974	0.172121	0.06877	0.125959	0.612319	0	0.235344	0.0374331	0.679781	0.129418	1.92327	0.029883	0.546307	0.272723	0.287596	0.405579	0.526721	0.281792	0.377177	0.334869	0.129936	0.219672
ZNF687-AS1	0.174989	0.273748	0.325862	0.346019	0.398832	0.517325	0.266501	0.317706	0.294747	0.387061	0.254239	0.238136	0.604456	0.443134	0.176454	0.312419	0.234105	0.131467	0.362595	0.26772	0.232657	0.134261	0.197829	0.247068	0.512598	0.476373	0.859742	0.227715	0.301515	0.301173	0.25283	0.245813	0.265837	0.209951	0.0819676	0.661566	0.415634	0.867806	0.305364	0.153366	0.696716	0.472315	0.70308	0.363097	0.699314	1.10121	0.838018	0.569044	0.360763
AC004069.1	0.148693	0.0954303	0.198795	0.0261352	0.150622	0.476217	0.219591	0.110754	0.0371044	0.219264	0.288045	0.0899337	0.456553	0.251028	0.0285595	0.0943897	0.106094	0.186185	0.0410809	0.0933288	0.0527186	0.114085	0.0448267	0.027992	0.138276	0.719621	0.304394	0.128997	0.113869	0.0568699	0.182285	0.0506362	0.414129	0.172995	0.0928668	1.1243	0.0856183	0.11567	0.0741361	0.0695036	0.084574	0.297288	0.335397	0.145192	0.139818	0.280718	0.276922	0.214903	0.0908296
PPP1R26-AS1	0.0507936	0.115261	0.112257	0.153048	0.189639	0.144799	0.257185	0.336449	0.0488888	0.0963007	0.234277	0.10533	0.0133679	0.245004	0.0878035	0.190006	0.0660114	0.212608	0.0420997	0.184455	0.0964751	0.178156	0.196879	0.135235	0.0809743	0.635878	0.280749	0.0566555	0.120861	0.0541174	0.243991	0.077838	0.264561	0.117135	0.0815742	0.877854	0.209953	0.237078	0.112153	0.0356136	0.156834	0.0957505	0.11048	0.106281	0.061408	0.360742	0.156374	0.136334	0.0797847
AC011676.1	0.0685412	0.16496	0.117818	0.108425	0.124974	0.101315	0.189791	0.268028	0	0.0606428	0.132776	0.0414556	0.0631354	0.0385711	0.0789884	0.326322	0	0.051494	0	0.0645309	0	0.105177	0	0	0.0382435	0.390949	0.0420938	0.0445965	0	0.0393219	0.252077	0.140047	0.0520625	0.0299038	0	0.310953	0.207199	0.199946	0.0341735	0	0	0	0.0579764	0.0669274	0.1289	0.0862661	0.109414	0	0.0628028
AC008105.2	0.65935	0.769023	0.232488	0.949418	0.89396	0.712226	0.463458	0.481673	0.607503	0.24681	0.802393	0.0766909	0.583988	1.82668	0.774462	0.398429	0.732817	0.342941	0.378343	0.978908	0.404602	0.486431	0.344034	0.67314	0.749936	1.86727	4.22064	0.280505	0.364132	0.509206	0.399712	0.531114	0.539353	0.110641	0.380122	1.61069	0.9966	1.18365	2.36441	0.657887	0.461571	1.06475	2.40248	0.383819	0.11923	0.383012	0.485785	0.476472	0.534439
AC092171.5	0.69327	1.04282	1.15858	0.89867	0.8076	1.5585	0.847854	0.90367	0.71361	0.817841	1.34299	0.73379	1.88917	2.56838	0.882163	0.508847	1.1748	0.130211	0.407015	1.50938	0.599129	0.57624	0.391877	0.717809	0.564112	0.808837	1.15311	0.582643	0.514315	0.331439	1.51766	0.796794	0.614359	0.579727	0.884009	1.35417	1.53438	1.19658	1.18098	0.526589	0.821499	5.23245	2.76102	0.36668	0.65189	0.927086	1.06057	1.10634	0.238211
AP003352.1	0.177849	0.408277	0.603582	0.266911	0.839801	0.71789	0.719756	0.275132	0.337969	0.605208	0.689049	0.901914	1.37358	0.485019	0.945954	0.338692	0.483182	0.328899	0.294816	0.489448	0.800321	0.199434	0.408309	0.509937	0.335866	0.595885	0.579726	0.142422	0.487164	0.38458	0.467201	0.691837	0.820932	0.75206	0.350316	0.827539	0.514	0.438997	0.388795	0.393277	0.498004	2.70788	0.867897	0.427474	0.553156	0.990065	1.58331	1.41372	1.42902
TRPM2-AS	0.0356163	0.0171437	0.700653	0.0250406	0.0216469	0.0877444	0.0131496	0.68975	0.00888757	0.042016	0.153323	0.00718057	0.393687	0.0334047	0.218907	0.022609	0.0508249	0	0	0.0558873	0.0189414	0.00910891	0.0107373	0	0.0132484	0.116965	0.306227	0.00772462	0.00681874	0.027244	0.012475	0.0424509	0.0090178	0	0.00741475	0.143628	0.0512701	0.0900457	0.100627	0.0582684	0.114795	0.0284836	0.130548	0.0115926	0.0669808	2.19651	0.0852826	0.0686339	0.0326345
AC107952.2	0.139974	0.188651	0.192484	0.531417	0.408352	0.662091	0.558126	0.375334	0.251485	0.495374	0.542307	0.135456	0.206294	1.38634	0.225832	0.0266563	0.119846	0.168256	0.464062	0.289924	0.0297763	0.0859161	0.20255	0.316206	0.437361	0.290323	1.71926	0.0728594	0.12863	0.128484	0.264748	0.228801	0.25517	0.317558	0.104905	1.69339	0.145075	1.01265	0.474562	0.431823	0.159229	0.201495	0.994546	0.218685	0	0.211405	0.357508	0.0809203	0.307811
FAM111A-DT	0.447513	0.891344	0.559988	0.835399	0.869118	1.16332	1.03691	1.09194	0.685428	0.300371	1.54118	0.684448	0.445385	1.37786	0.835828	0.440812	0.545018	0.633775	0.341072	0.711901	0.322799	0.481488	1.05139	1.05162	0.700297	1.01355	1.52265	0.374847	0.579054	0.241982	0.789138	0.541271	0.757986	0.686724	0.616818	1.33794	0.6753	1.23045	1.05663	0.613116	0.772389	0.703442	1.90572	0.788567	0.957687	0.848099	1.78183	0.929283	1.22543
BHLHE40-AS1	0.460692	0.515813	0.269705	0.644272	0.614782	0.525536	0.665561	0.581857	0.217423	0.230385	0.601428	0.448245	0.129152	0.31561	0.403954	0.443435	0.519857	0.278394	0.48975	0.74961	0.319571	0.176734	0.326079	0.316742	0.441454	0.597209	0.904142	0.29975	0.540701	0.19535	0.541968	0.35299	0.547719	0.441315	1.48867	0.70425	0.588205	0.520037	0.229693	0.456429	0.25064	0.396464	0.321911	0.547637	0.169511	0.264704	0.48761	0.267778	0.229414
SPINT1-AS1	5.96267	6.70219	3.93871	8.63906	9.74409	10.3883	7.12726	6.69875	2.92649	3.49761	5.72929	4.75538	4.89562	15.288	7.98513	5.11298	7.06325	6.97937	0.236638	9.08752	6.6458	5.51007	4.25062	6.98303	6.40883	12.6065	24.1025	5.58724	6.00419	2.87269	5.87316	6.50669	5.62178	4.27346	11.4806	15.7424	7.29347	13.9153	14.9794	4.43476	5.97097	24.9756	14.9543	1.90859	3.98566	6.84124	4.54005	2.72974	3.94416
AC069281.2	0.361698	0.499984	0.549112	0.619443	0.653864	0.52094	0.517037	0.417933	0.337885	0.410279	0.399245	0.370218	1.24726	0.657602	0.908474	0.37973	0.443358	0.464511	0.317726	0.567559	0.555702	0.308349	0.548004	0.569172	0.275986	0.801506	0.660703	0.277581	0.330256	0.429199	0.425545	0.486377	0.493121	0.445091	0.193077	0.659176	0.817051	0.400411	0.209623	0.25577	0.531023	1.49823	0.428849	0.473928	0.488362	0.614761	0.606997	0.487011	0.810129
AC091153.3	0.0288251	0.221997	0	0.0607977	0.175193	0.127824	0.255414	0.0322056	0.0431575	0.306041	0.111679	0.174342	0.31862	0.0324422	0.0332186	0.054894	0.123401	0.0866234	0.191131	0.054277	0.0613189	0.0884645	0.0521396	0.390703	0.0965	0.269041	0.141621	0.0375102	0.132445	0.0661474	0.0908667	0.0883451	0.131369	0.100609	0.144022	0.392314	0.0248964	0.0672701	0.0287434	0.282947	0.131161	0.138314	0.195056	0.337757	0	0.761865	0.276084	0.291622	0.211294
CEBPA-DT	0.872778	0.393292	0.56747	0.639731	0.692229	1.28096	0.898131	0.435698	1.35308	1.29248	2.15038	0.464234	1.45964	1.26793	0.691939	0.884098	0.953973	0.892875	1.34417	0.868333	0.427949	1.30129	1.09726	1.39833	0.752917	0.699708	1.3001	0.306089	0.4124	0.404829	0.585383	0.657671	1.44813	1.08564	0.432984	1.1888	0.839365	0.548934	0.462929	0.581563	0.725266	2.15338	1.44508	0.973112	0.372509	1.36336	0.978228	0.286277	0.385674
FGD5-AS1	13.5683	21.5625	13.0509	19.5775	19.7196	23.0781	22.958	18.8302	16.0946	13.9449	26.9982	17.6767	6.54585	20.9741	12.9962	18.848	13.6475	15.1202	21.8589	13.9078	10.9797	19.4128	19.1421	15.9816	16.026	20.286	18.0433	10.9072	16.652	14.6555	13.349	14.2789	17.1038	17.2142	18.4553	22.9646	17.7721	23.0231	11.6129	19.7629	16.578	4.4087	18.6834	25.2057	13.6486	20.2576	21.2488	10.673	13.0033
AC027307.2	1.61294	1.69653	3.86786	2.1735	2.68678	2.29588	2.6632	3.20373	2.21368	1.53278	4.30107	2.76405	5.00745	5.2107	3.47662	1.13765	2.23775	2.04207	1.58443	3.40271	1.77912	3.00216	2.6744	3.50875	2.61655	3.63972	5.24634	1.94345	2.09296	0.891066	2.4795	2.42595	3.24439	2.50207	0.746196	3.20703	1.58659	4.39153	3.46991	2.1152	2.75223	8.49199	6.36684	3.19367	3.0895	5.03752	3.93367	4.94289	3.80423
AC010168.1	2.15367	0.279101	0.0949238	1.15747	0.629309	0.0612208	1.49089	0.763522	0.0930152	0.659594	0.106976	1.7535	0.305202	0.0932282	1.31257	1.2817	1.50711	1.80472	0.0343279	1.8132	0.726867	2.06552	1.34849	1.2397	0.346636	0.816087	0.127178	1.26656	1.09424	0.498975	1.67552	1.2059	1.03816	1.22874	2.53497	0.532374	3.54143	0	0.144548	1.45196	0.965843	2.28545	0.0700658	0.444858	0.194724	0.990419	0.892547	0.927812	0.721038
RARA-AS1	0.57006	1.44881	0.0783917	1.42681	1.84785	2.08975	0.833448	0.687867	0.591763	0.564893	0.971791	0.358579	4.00476	2.8829	0.691987	0.788879	0.764674	0.388305	0.78118	0.830105	0.994394	0.699808	0.453702	0.446434	0.966941	1.79722	1.97921	0.633022	0.488938	0.968043	0.567063	0.760986	0.277124	0.311718	0.408251	1.64368	0.938776	1.95121	0.515391	0.532925	0.302624	1.31298	0.784366	0.964839	0.343062	0.927939	0.679466	0.142808	0.417867
MAP3K14-AS1	0.0973103	0.249812	0.0991231	0.224251	0.30667	0.436849	0.311368	0.269793	0.113318	0.159438	0.339779	0.370574	0.0265587	0.592228	0.166137	0.102954	0.104147	0.0812309	0.119488	0.186627	0.0613351	0.160384	0.247728	0.13841	0.209139	0.407406	0.628608	0.0609703	0.13248	0.107518	0.299182	0.147281	0.29566	0.122649	0.126053	0.664931	0.245917	0.500454	0.707994	0.202159	0.143496	0.0345878	0.542644	0.302654	0.264339	0.721242	0.632861	0.250028	0.501957
AC245128.3	0.0545672	0.0350209	0.0416878	0	0.28743	1.12923	0.100731	0.0406444	0.0544661	0.0643722	0.516787	0.044005	1.57492	0.573204	0	0.0519585	0.584011	0.136652	0.0603033	0.0684993	0.135426	0.0558225	0.0329009	0.020545	0.0608931	0.11318	0.111706	0	0	0.12522	0	0.241571	0	0.0158714	0	0.110025	0.01571	0.530606	0	0.0510126	0.0206912	0.0436393	0	0.515064	0.171034	0.412071	0.116142	0.105153	0.699983
LINC00339	2.34082	3.88151	3.19708	3.55683	4.64558	12.2022	5.10074	3.98173	7.05236	3.5166	6.87283	2.35773	6.03737	7.1187	5.45028	4.45782	4.05959	2.62717	7.34887	3.26531	1.88004	2.52173	3.64655	4.32754	2.74013	6.13337	7.63976	3.40669	2.7767	2.36793	3.30302	3.57252	7.98303	5.04385	5.20341	8.91474	4.57996	7.13516	3.65849	5.05104	3.85839	9.03162	12.7044	5.04721	3.97097	7.07079	5.67369	5.82728	6.32073
SLC12A5-AS1	0.00606302	0.00583681	0.0277919	0	0.00736999	0.0268864	0	0.0474185	0.0272331	0.0107287	0.0234903	0.00733416	0.122866	0	0.0279486	0	0.012978	0.0182202	0	0.0342497	0.0128977	0.00930375	0.010967	0.00684832	0	0.0188633	0.0223412	0.00788985	0	0.02087	0.0191128	0	0	0.00529046	0	0	0	0.0495232	0.00604586	0.0255063	0.0413825	0.0145464	0	0.0177608	0.843768	0.908082	0.212928	0.113916	0.166663
AL355472.3	0.0434678	0.020923	0.0249061	0	0.0792568	0.0642525	0.0962902	0.0242828	0	0.0384588	0.0561366	0.0262905	0	0.0733837	0.0500933	0.0620846	0.0465219	0.0979702	0	0.0409245	0	0.0667016	0.117939	0.0736468	0	0.0225395	0.186867	0.0282825	0.0249657	0	0.0456753	0.0666117	0.132069	0.0379291	0.027148	0.0986008	0.0375435	0.0507212	0.0433447	0	0	0.156432	0.110303	0.0424444	0	0.136772	0.277554	0.0314115	0.2788
SH3BP5-AS1	0.10442	0.0822468	0.168613	0.142657	0.3404	0.554255	0.670277	0.296967	0.103042	0.428339	0.674266	0.648784	0.54213	0.480777	0.243406	0.232751	0.233672	0.174727	0.251774	0.234604	0.217082	0.243991	0.673949	0.201042	0.21716	0.251036	0.55092	0.0864705	0.30532	0.193331	0.314206	0.261846	1.50338	0.333396	0.100788	0.757241	0.373051	0.415378	0.163286	0.455919	0.132282	0.814205	0.541993	0.864353	0.32134	0.922948	1.22364	0.298401	0.565368
AC027097.2	0.153998	0.0966865	0.237858	0.190651	0.537168	0.633418	0.237314	0.172059	0.180446	0.142176	0.55341	0.332073	0.431726	0.42954	0.308646	0.248644	0.272309	0.160969	0.321875	0.151292	0.249259	0.287684	0.351224	0.264698	0.224154	0.194425	0.271393	0.139408	0.238428	0.184379	0.189962	0.389901	0.172918	0.274594	0.250905	0.324011	0.277585	0.49221	0.0734429	0.281674	0.365599	0.401602	0.487064	0.483807	0.226654	0.396073	0.555792	0.0967698	0.15951
AC007365.1	0.130195	0.292455	0.0745992	0.0915359	0.158261	0.32075	0.240342	0.290929	0.194931	0.0767949	0.168141	0.0262486	0	0.2198	0.0250067	0.247942	0.0696715	0.0652093	0.359704	0.102148	0.0923206	0.0332976	0.0392502	0.0490196	0.193718	0.360057	0.239874	0.0282374	0.0249259	0.248976	0.159608	0	0.296681	0.170409	0.0813139	0.459403	0.0187418	0.177241	0.411118	0.152143	0.123421	0.208244	0	0.444955	0.448889	0.792011	0.138556	0.0940843	0.357886
LINC00630	0.160182	0.202394	0.0841323	0.211159	0.381309	0.256506	0.255038	0.190153	0.169878	0.112197	0.301681	0.278536	0.0491827	0.195306	0.169214	0.251028	0.164293	0.130371	0.193615	0.144526	0.131331	0.261162	0.199197	0.211084	0.197371	0.30109	0.155758	0.151991	0.283668	0.202936	0.227928	0.19092	0.25855	0.136859	0.225094	0.287652	0.204643	0.295942	0.169711	0.224621	0.178421	0.0640514	0.225819	0.218323	0.332621	0.613215	0.271683	0.352084	0.385274
SNHG21	0.40054	0.298525	0.769938	0.44966	0.596822	1.06953	0.715546	0.606309	0.522316	0.777356	0.851005	0.750216	0.714096	1.0034	0.923181	0.541329	0.857363	0.388283	0.514038	0.437927	0.755859	0.317229	0.724507	0.627548	0.547903	0.388587	0.809376	0.386715	0.69757	0.696778	0.475188	0.660002	0.961796	0.676456	0.726266	0.937878	0.870453	0.738757	0.682854	0.616027	0.279263	0.867979	1.15848	0.681287	0.753264	2.06527	0.969398	0.672261	0.852401
AC008124.1	0.78025	0.732292	0.584872	0.926074	0.839661	1.9739	1.18325	0.885815	1.81302	2.38278	1.6415	1.01826	0.682647	1.52813	0.623623	0.841475	0.724326	0.645019	2.24607	1.00579	0.477418	0.75743	0.976301	1.10085	1.18278	0.752615	1.25034	0.476738	0.806324	1.62846	0.819874	0.69141	2.16247	1.06517	0.778993	1.39984	1.10386	1.21883	1.2549	1.12747	0.613992	0.912505	1.44297	1.70945	0.410228	1.0753	1.36383	0.462792	0.835362
AC011462.4	0.0303016	0	0.138897	0.031956	0.073667	0.223953	0.234935	0.0677106	0.0907364	0.107239	0.117399	0.219927	0.334941	0.0682082	0.0349202	0	0.0324306	0.0455303	0	0	0.12892	0	0	0.0342264	0	0.125699	0.260532	0	0.0348075	0.0347679	0.0636809	0	0.46033	0.0528811	0.0378499	0.320764	0.0523435	0.141432	0.0906474	0.169966	0	0.799698	0.102524	0.236705	0	0.152551	0.241856	0.131383	0.610824
AC080013.3	0	0	0.0809234	0.0992958	0.0858387	0.208765	0.0260716	0.0525987	0.0352428	0.291568	0.334392	0.0569476	0.130094	0.10597	0.0542533	0.0224135	0	0.0353687	0.117059	0.0221615	0	0.0722409	0	0.0265876	0.157606	0.0976451	0.318034	0	0	0	0	0.0961913	0	0.0205395	0	0.640735	0.0203306	0.219733	0	0.132033	0.0267769	0.282372	0.159285	0.160892	0.0885352	0.059252	0.112726	0.306181	0
ILF3-DT	3.66379	5.07928	5.97546	4.49332	5.30425	12.2309	5.4031	5.76458	11.0326	11.9101	8.63918	4.19123	13.4993	10.8185	5.62965	3.31877	4.76566	6.5154	12.7154	4.68966	3.82397	3.28483	3.36322	5.0528	7.0439	8.60244	12.11	2.43743	2.9003	8.91145	3.92916	5.02574	8.72404	5.65751	3.48805	12.461	5.67704	9.5991	16.4677	6.72518	3.80877	13.6133	13.4061	9.98894	2.59351	11.0618	7.23954	5.26545	4.50122
AL132712.1	0.677934	0.247553	0.56257	0.59168	0.22733	0.55288	0.414279	0.496253	0.245004	0.372297	0.99628	0.45245	0.215333	0.578832	0.457983	0.467448	0.725565	0.245879	0.0387516	0.726305	0.174053	0.538083	0.33828	0.712931	0.391306	1.04247	1.57924	0.121683	0.187972	0.080468	0.46672	0.501533	0.745781	0.265178	0.496406	1.0252	0.807637	1.17295	1.32872	0.590064	0.585043	1.68259	0.949139	0.296746	2.68177	0.970938	1.04488	2.66912	1.28519
LINC02586	0.0727563	0.157594	0.0833756	0.287732	0.442199	0.537728	0.141024	0.345478	0.217864	0.321861	0.164432	0.132015	0.636672	0.184244	0.167692	0.242473	0.0584011	0.218643	0.120607	0.154123	0.232159	0.111645	0.0329009	0.0410899	0.142084	0.207496	0.312777	0.142017	0.0208938	0.12522	0.0382256	0.167242	0.221057	0.158714	0.0227201	0.137531	0.172811	0.233467	0.0725503	0.127532	0.206912	0.436393	0.153855	0.159847	0.342068	0.434963	0.174214	0.0525765	0.0333325
AC108010.1	0.67597	0.520599	0.295769	0.777683	0.98602	0.654017	1.63354	1.00242	0.349626	0.391466	1.11107	0.981228	0	1.10661	0.254946	0.994736	0.539309	0.295474	0.468589	1.06455	0.614408	0.886403	1.06709	0.6247	0.411455	0.752008	0.754799	0.159935	0.522363	0.606381	1.05899	0.452021	2.14717	0.557664	0.291687	0.576166	0.456457	0.860474	0.600522	0.930669	0.433413	0.0884613	0.519797	1.1881	1.3637	0.69609	1.27526	0.692756	1.26128
AC104825.1	1.61222	0.927207	0.681427	2.5349	1.66961	0.959436	2.46751	1.558	1.33545	1.74136	2.53638	1.97049	0.802319	1.82867	1.55392	1.73052	2.49188	2.18337	0.923239	3.6311	0.921992	4.18323	1.40888	1.95347	1.19162	2.89664	2.78263	0.839195	1.8279	0.619819	2.99656	3.58507	2.56372	3.14243	1.47506	2.21009	2.22797	2.71681	0.931184	2.17271	1.09087	2.93368	2.43697	1.1858	0.173256	0.400557	2.01878	0.369185	0.475786
LINC02446	0.0470234	0.105627	0.826264	0	0.342959	0.532896	0.138889	1.27843	0	0.554728	0.0202428	0.379213	0.288764	0.158773	0.415463	0.388052	0.704581	0.329728	0.103933	0.132816	0.0333439	0	0.878924	0.247865	0.244882	1.38171	0.500567	0.122384	0.630183	0.0539543	0.642348	0.0960804	0.0952479	0.765923	0.21537	0.33185	0.14892	0.32922	0.328231	1.07702	0.392275	0	0.238652	0.0612216	0	0.256463	0.925794	2.06151	0.287243
RTCA-AS1	0.482462	0.68121	0.331728	0.407042	0.899243	1.61649	0.605626	0.826533	0.385254	0.569153	0.830769	0.389075	2.37019	1.52041	0.741333	0.42877	0.447512	0.193315	0.746449	0.757055	0.513165	0.444205	0.523614	0.363301	0.610178	1.80124	1.18519	0.0837108	0.443363	0.405954	1.18291	0.755772	1.31929	0.505183	0.964233	3.11296	0.500047	1.01334	1.12256	0.40593	0.256121	1.77487	2.17651	0.785171	0.362932	0.688192	1.02689	0.464861	0.943082
AP001189.3	0.376187	0.0804781	0.0957987	0.0440806	0.127022	0.926775	0.416666	0.303553	1.0326	0.184909	1.80836	0.353932	0.19251	0.799743	0.120424	0.119401	0.872339	0.314026	2.00937	0.137735	0.0444585	0.256561	0.11341	0.236062	1.25939	0.0650217	0.128351	0.135982	0.072021	0.143878	0.0658819	0.277566	0.253994	0.58356	0	0.252838	0	0.682828	0.187561	0.205148	0.095097	0	0.212135	3.51004	0.746769	1.42041	0.533791	0.181232	0.612786
DTNB-AS1	0.0328633	0.126549	0.07532	0.0346576	0.0399475	3.6433	0	0.514044	0.0984073	0	0.0848829	0.0397533	0	0.369873	0.113617	0	0.0351723	0	0	0.0309405	0.0349547	0	0	0	0.183366	0.0681629	0.242192	0	0.0377501	0.0754144	0.103597	0.067148	0	0	0.0820996	0.149092	0.170306	0.766944	0.0983109	0.368671	0.0747683	0	0.0555957	0.0962688	0.123607	0.0413619	0.262302	0	0.180672
AC098484.2	0.067914	0.0871734	0.0259422	0.190992	0.220143	0.167313	0.125369	0.126464	0.101682	0.160234	0.263123	0.273841	0.375346	0.127394	0.234797	0.107778	0.121143	0.102045	0.150106	0.0639403	0.144472	0	0.0409482	0.10228	0.0505247	0.117385	0.19464	0.0589179	0.104017	0	0.214089	0.208148	0.171953	0.0987671	0.169663	0.136936	0.097763	0.158493	0.180591	0.19047	0.180265	0.271566	0.26808	0.0884199	0.0425735	0.313414	0.2891	0.196309	0.248912
AC002091.1	0.122131	0.235149	0.139957	0.0257599	0.0296917	0.18053	0.162328	0.3002	0.073143	0.129669	0.504726	0.147737	0.0449996	0.274914	0.0844481	0.186068	0.182997	0.183511	0.121473	0.16098	0.103923	0.149929	0.441829	0.05518	0.109032	0.15199	0.300022	0	0.112234	0.0280266	0.102667	0.22459	0.0371073	0.127883	0.061022	0.554076	0.0632915	0.855067	0.0487142	0.171263	0.277864	0	0.082645	0.166958	0.0918732	0.553373	0.506898	0.0706055	0.223813
AC004816.2	0.143719	0.046119	0	0.101044	0.232933	1.13302	0.212245	0.107049	0	0	0.371213	0.0579502	0.706049	0.700935	0.110417	0	0.153817	0	0.476481	0.0902069	0.152865	0.0735127	0	0.0541114	0.0534601	0.198728	0.0588424	0	0	0.21987	0.100679	0.244712	0.0727774	0.125406	0.0598402	0.144892	0.0827543	0.111801	0.0955415	0.134357	0.0544966	0.459749	0.162089	0.467785	0.180188	1.02502	0.535318	0.346191	0
DBH-AS1	0.0508852	0.00612333	0.22596	0.0804951	0.100513	0.178639	0.0493155	0.369543	0.0380932	0.191341	0.0739303	0.084636	0.574181	0.379418	0.139273	0.0726787	0.0544604	0.0573439	0.0948952	0.0419194	0.0744198	0.0390418	0.115053	0.0862139	0.0780783	0.0263856	0.156253	0.0165543	0.0511453	0.0948762	0.0534693	0.0714801	0.0483142	0.399612	0	0.105807	0.0824061	0.133597	0.412271	0.187309	0.108535	0.0457815	0.0215209	0.124218	0.0358859	0.240166	1.12705	0.266594	0.0815938
LINC02585	0.277662	0.334128	0.55683	0	0.168758	0.102607	0	0.387781	0.10393	0.368498	0.53788	0.0839687	0.383644	0.781262	0.639967	0.264387	0.222878	0.312905	0.115068	0.0653539	0.369165	0.213037	0	0.156813	0.30985	0.359942	0.426307	0.0903308	0.31895	0.159294	0.145881	0.283666	0.316359	0.0605704	0.346829	0.419892	0.539592	0.323995	0	0.0973404	0.157929	0.999251	0.352295	0.0677811	0	1.65996	0.221619	0.501623	0
AC010226.1	0.189895	0.494663	0.166409	0.306285	0.366611	1.27139	0.222701	0.312008	0.903118	1.50223	0.403925	0.162146	0.123472	0.61603	0.167348	0.138271	0.274968	0.285331	2.07388	0.210335	0.20198	0.119986	0.262667	0.328045	0.785311	0.243271	0.946696	0.116288	0.166807	1.25604	0.152588	0.216825	1.13695	0.536083	0.237199	0.371628	0.241197	1.09488	0.712875	0.939839	0.177897	0.482397	0.245662	0.861676	0.0420143	0.182767	0.213977	0.161442	0.307053
AC016700.1	0.261643	0.503762	0.899494	0.45988	1.06014	0.38675	0.676191	0.194885	0.652895	0.462984	0.225266	0.421996	2.2494	0.490793	0.804061	0	0.653394	1.04836	0.144573	0.410557	0.185529	0.401493	0.788778	0.0985105	0.0973248	0.271341	0.535617	0.226985	0.701281	0.300208	0.641504	0.267301	0.397477	0.684912	0.326819	1.05511	0.753277	0.610605	0.521804	0.366899	0.297635	2.51094	0	0.425804	0.656069	0.548841	0	0.630244	0.479475
IRF1-AS1	0.0848336	0.161522	0.293807	0.16899	0.42394	0.674362	0.463546	0.417043	0.296367	0.330254	0.211813	0.171032	0.340355	0.589849	0.160768	0.157966	0.17957	0.288929	0.425005	0.264458	0.0842168	0.101249	0.487628	0.198031	0.298731	0.58261	0.474685	0.0220789	0.132097	0.227121	0.322891	0.223411	0.558461	0.322416	0.202513	0.439033	0.219814	0.47735	0.212423	0.449409	0.18014	0.461342	0.41141	0.513584	0.177267	0.408106	1.06833	0.455012	0.43184
BX293535.1	0.432681	0.092564	0.0550927	0.861909	0.409073	0.923828	0.90523	0.537139	1.22366	0.680571	0.186262	0.34893	0.177136	0.162326	0.221614	1.14443	0.360175	0.0722371	1.03602	0.407365	0.204541	0.959042	0.434803	0.868841	0.321894	2.89174	0.118101	0.125122	0.165674	0.0551618	0.454655	0.442038	0.730346	0.209749	1.14098	2.68998	0.747421	0.168294	0	0.876408	0.328135	0.807404	0.650647	1.03276	0.0904123	2.2388	0.383721	0	0.176203
LINC02561	0.039322	0.0567824	0.0450614	0.0622034	0.215093	0.0290622	0.0435532	0.219668	0.0294369	0	0.0253913	0	0.0362207	0.0221282	0	0.0561632	0	0	0	0.055532	0.0209122	0.12068	0	0.0222076	0	0.0407795	0.0482984	0.10234	0	0.0902358	0.041319	0.0803447	0	0.102935	0.0245587	0.713573	0.0679255	0.0917673	0	0.0275704	0.0447313	0	0.033261	0.0575943	0.332775	8.48768	0.188312	0.227325	0.25221
AC010969.2	0.896922	1.15939	1.36079	0.874839	0.829216	0.896313	1.26395	0.931539	0.403498	1.06554	1.65321	0.942341	1.87733	0.895731	1.6014	0.858052	0.698548	0.968058	0.565406	0.987166	1.20034	0.82063	0.898782	1.18908	0.606179	1.48477	0.837889	0.728797	0.749745	0.652261	0.783181	1.41535	0.761246	0.856122	0.525986	1.24811	1.07655	0.63385	0.32752	0.950689	0.84786	2.88941	1.12554	1.29109	0.847346	1.15007	1.1024	2.1179	1.58193
AC016888.1	11.0288	8.25277	2.42837	7.49156	6.29332	2.81198	5.81439	4.49304	0.901342	2.17316	2.02142	3.02941	1.7745	3.49618	6.74344	7.45198	13.5305	7.67069	0.31934	11.3131	8.11927	11.0855	12.3267	6.58224	4.40701	9.81437	3.96337	11.939	7.91109	3.14979	3.69428	4.87102	7.09689	1.87007	6.37674	5.53514	8.15299	2.92226	6.0991	6.44962	8.62879	1.21325	3.0553	1.41081	1.44916	4.45522	7.38049	1.74014	2.82424
AC000068.2	0.266193	0.142367	0.067788	0.218343	0.0719054	0.0437196	0.393115	0.23132	0.0442833	0.209349	0.190987	0.107334	0	0.499328	0.136341	0.197141	0.0949653	0.488857	0.0980583	0.222772	0.125837	0.0907722	0.0534997	0.267263	0.165029	0.398753	0.581261	0.192444	0.305776	0.0339365	0.0621581	0.120866	0.314525	0.387124	0.147779	0.268366	0.255459	0.241587	0.383412	0.0414755	0.23552	0.709613	0.300217	0.0866419	0.333739	0.409483	0.330501	0.170988	0.216806
LINC02062	0.0853897	0.21921	0	0.120069	0.207593	0.799392	0.15763	0.381616	0.340926	0.604398	0.220554	0.275445	0.996298	0.51256	0.262413	0	0.0304631	0.085536	0.33028	0.133989	0.242197	0.087354	0.514851	0.192899	0.158815	0.265664	0.489451	0.0740788	0.130783	0.391903	0.149544	0.0872362	0.432401	0.372546	0.177768	0.602606	0.0737518	0.398554	0.425739	0.159655	0	1.98039	0.818583	0.250138	0.107057	1.11054	0.454365	0.287961	0.625926
AC067838.1	0.518751	0.749094	0.378297	0.447606	0.515925	0.697089	1.04467	1.08014	0.494254	0.584147	0.883106	0.969787	1.60727	0.875772	1.00543	0.516403	0.782325	0.81489	0.390874	0.443999	0.702245	1.01313	0.639771	1.22515	0.473636	0.635793	1.10057	0.337527	0.379202	0.0811653	0.322102	1.20447	0.859707	1.19335	0.206174	1.5333	0.896099	0.632829	0.352692	0.396785	0.831522	4.01663	1.1967	1.22029	0.487788	0.623224	1.24214	0.579344	1.20991
AC079807.1	0.603979	0.795661	0.218569	1.17334	1.08194	0.916273	0.686573	0.834635	0.380754	0.281252	0.985276	0.346077	0.380656	0.55455	0.329703	1.13507	0.867557	0.859757	0.632339	0.837997	0.760756	0.853641	1.17874	0.843784	0.709471	0.873616	0.546629	0.475714	0.657275	0.47416	0.61795	0.53585	0.845102	0.416068	0.416924	1.03354	0.494206	0.871682	0.459626	0.846953	0.343533	0.686401	0.645326	0.558719	1.34509	1.62036	0.9134	0.826975	0.786429
RHOXF1-AS1	1.96856	1.11292	0.018747	0.189776	0.0662856	0.274058	3.41855	2.42485	1.11853	1.65969	0.61973	0.079156	0.170782	0.110473	0.119401	0.861935	0.105052	0.966849	1.21129	0.379917	0.0406007	0.878617	0.236728	0.0369562	0.194728	6.21506	0.47555	0.120634	0.156599	0.162678	0.899611	1.55431	1.51599	0.347351	0.885491	1.64928	2.9578	0.197254	0.0706892	0.672917	0.21091	0.104664	1.05166	0.165065	0.0615311	0.157855	0.365604	0.0472873	0.0299792
AL356417.2	0.0165516	0.0796703	0.0189674	0	0	0.0733979	0.0183326	0.0184927	0.123907	0.0585771	0.0427512	0.0800869	0.701325	0	0.0190744	0	0.0177145	0	0.0548745	0.0155832	0	0.0253986	0.029939	0.0186954	0.0554112	0	0.02033	0	0.0190128	0.0189912	0	0.0338191	0.0754336	0.0144426	0.0206747	0.0500601	0	0	0	0.116051	0	0.198553	0	0.290914	0	1.18742	0.396325	0.071765	0.0303318
AP005205.2	0.0277096	0.0800273	0.127016	0.0292225	0.202097	0.983024	0	0.0309593	1.3276	1.42196	0.930427	0.0670381	0.30629	0.530176	0.255466	0.0263849	0.296565	0.333085	2.11295	0.0521767	0.0589461	0.0850412	0.150366	0.187792	0.432907	0.0574734	0	0.360587	0.0636601	1.36714	0	0	1.26286	0.290146	0.0346122	0.335229	0.0478661	0.0970005	0.0828935	0.310855	0.126086	0.398886	0.562524	0.838773	0	0.209252	0.1327	0.200241	0.152338
LINC00909	0.825343	0.98356	1.51246	1.04679	1.00326	2.16588	1.68735	1.43804	1.51335	1.15165	1.88292	0.866435	0.683219	1.78417	0.959523	0.907056	0.630395	1.05985	1.92867	0.828399	0.514345	1.14933	1.4929	1.27311	1.18881	0.995448	2.12575	0.600885	1.07337	1.27656	1.16144	0.806045	1.91112	1.50063	0.994607	2.06187	1.35976	2.09159	1.16744	1.72331	1.36489	1.2038	1.99289	1.52306	1.32651	1.20352	1.53226	1.22963	1.05941
AL807752.5	0.049776	0.207648	0.0760548	0.209974	0.161349	0.0735769	0.202151	0.0741513	0.0496837	0.1468	0.128567	0.200706	0.0611336	0.0186741	0.19121	0.284378	0.0532732	0.224376	0	0.0937271	0.176479	0.178224	0.0900361	0.206151	0.20367	0.137656	0.0407591	0.0215912	0.171533	0.133263	0.0523038	0.372917	0.151235	0.231645	0.103626	0.0752733	0.386927	0.058082	0	0	0.113247	0.398076	0.112276	0.0648053	0.0936098	0.187944	0.0794584	0.16786	0.0304058
MIR155HG	0.102041	0.196467	0.81854	0.0448383	0.299756	0.578192	0.254296	0.275518	0.0509258	0.210658	0.230616	0.154292	0.861601	0.114846	0.215589	0.0404843	0.145613	0.178877	0.0986712	0.0400293	0.0814008	0.0130485	0.553722	0.134467	0.22774	0.0881857	0.0626672	0.132786	0.13675	0.234162	0.0893523	0.28668	0.116262	0.207757	0.106216	0.205747	0.154233	0.367127	0.0254379	0.429271	0.270848	0.122408	0.0431562	0.124548	0.399792	0.642143	1.1538	0.602198	0.373991
SPATA41	0.312021	0.193995	0.216028	0.171384	0.237051	0.528479	0.259197	0.123467	0.204384	0.425601	0.335801	0.165129	1.37718	0.212169	0.307141	0.290915	0.153058	0.22465	0.614212	0.153003	0.0967977	0.349124	0.223405	0.198245	0.174097	0.249431	0.279452	0.0338363	0.0672035	0.671271	0.129781	0.212512	0.335757	0.346001	0.170515	0.678287	0.252652	0.113777	0.129641	0.109386	0.147893	0.795391	0.14296	0.247548	0.134474	0.286352	0.280173	0.206689	0.53606
AL139246.3	0.0869356	0.20923	0.199249	0.0229205	0	0.224884	0.19258	0.291393	0.0650809	0.0769175	0.112273	0.105162	0.440435	0.19569	0.0500933	0.0413897	0.0232609	0.163284	0.0360278	0.0204623	0.023117	0.100052	0.235877	0.0490979	0.0485069	1.0819	0.106781	0.0282825	0.0249657	0	0.0456753	0.111019	0.0660345	0.0758581	0.027148	0.986008	0.0938587	0.152164	0.0216724	0.0304772	0.123619	0.208576	0.147071	0.212222	0.0408733	0.109417	0.312249	0.0314115	0.0796573
AL133371.2	0.46277	0.400953	0.901534	0.0488036	0.337515	1.02607	0.15377	0.413633	0.415721	0.573219	0.53788	0.111958	0.59678	0.520841	0.159992	0.308452	0.742926	0.278138	0.153425	0.566401	0.196888	0.355061	0.334828	0.313625	0.361492	0.191969	0.227364	0.0602205	0.106317	0.0530979	0.194508	0.425499	0.281208	0.363422	0.11561	0.769802	0.639516	1.40398	0.369167	0.584043	0.368501	0.222056	0.234864	0.85856	0	0.232977	1.25584	0.200649	0.16961
AC046143.2	0.765305	0.573029	1.16934	0.358706	0.930277	0.502776	0.941838	0.475032	0.254629	0.45141	0.549086	0.720031	2.97644	0.957046	1.9599	0.809686	0.637059	1.14993	0.281918	0.320234	0.904454	0.652425	0.153812	0.576286	0.474459	2.11646	0.313336	0.885241	0.390714	0.292702	0.446761	1.12935	0.77508	0.890385	0.106216	1.02873	0.440667	0.59534	0.169586	0.357726	0.580389	1.63211	0.143854	0.830318	1.75908	1.49833	1.22167	0.983181	0.779148
AC078802.1	0.145254	0.0776857	0.0184949	0.136164	0.196183	0.0715695	0.125132	0.0180321	0.12082	0.0856768	0.229274	0.117138	0.0297328	0.181646	0.26039	0.0922063	0.207279	0.0485009	0.187276	0.27351	0.102998	0.0495317	0.116773	0.0911485	0.126072	0.150638	0.0991177	0.18902	0.0741568	0.166663	0.135671	0.0989298	0.318736	0.140828	0.141118	0.146439	0.111517	0.225989	0.0643744	0.0905278	0.128516	0.0774429	0.109213	0.0472779	0.182112	0.629702	0.128818	0.139955	0.0295762
AC073046.1	2.33734	1.64562	0.63964	3.09039	2.07788	0.257834	4.25035	1.90987	0.156695	0.49385	2.74825	3.37597	0.128537	0.863795	1.08548	3.42144	2.65091	1.04836	0.346976	2.56188	1.41002	3.10488	2.65029	2.32485	1.5572	1.66422	0.342795	1.27112	2.2441	0.960664	3.99565	1.31868	3.02082	1.33938	2.48383	0.685823	1.86813	1.09909	0.521804	1.02732	1.38897	1.59026	0.944272	1.19225	1.50896	3.51258	1.33653	1.00839	1.9179
SAMD12-AS1	0.231911	0.759077	0	0.521755	0.545011	0.182828	0.530854	0.190013	0.0462962	0.0820745	0.139767	0.0935106	0	0.295814	0.0890863	0.544698	0.198564	0.0929232	0.0768866	0.407571	0.0822231	0.0948982	0.111863	0.209559	0.0690121	0.561182	0.0949502	0.0804765	0.142078	0.549925	0.357409	0.300106	0.211385	0.107925	0.173809	0.935214	0.373899	0.432975	0.0462508	0.108402	0.316576	0.11128	0.104621	0.0754834	0	2.78262	0.0493605	0	0.0283326
AC011468.1	0.403124	0.194042	0.716042	0.38262	0.318514	0.476706	0.513476	0.630561	0.482852	0.428003	0.520615	0.268202	1.33679	0.521767	0.720082	0.191926	0.237296	1.54459	0.13365	0.265676	0.428778	0.463947	0.437509	0.36427	0.404871	0.355356	0.693207	0.104917	0.393608	0.254398	0.487135	0.391249	0.612409	0.49246	0.125886	0.365773	0.226318	0.305755	0.160793	0.452236	0.550295	1.78928	0.681974	0.629812	0.416968	0.583478	2.44536	0.407838	1.03425
AC004241.3	0.236845	0.861364	0.180943	0.360788	0.767733	0.272296	0.378921	0.529242	0.315208	0.32597	0.305874	0.222834	0.678736	0.681224	0.636872	0.175406	0.337981	0.355876	0.0872473	0.470751	0.475844	0.323058	0.238006	0.237797	0.293669	0.218332	0.193941	0.410944	0.392981	0.724679	0.414788	0.914096	0.399783	0.32148	0.164358	0.716334	0.636424	0.399197	0.236174	0.258319	0.389171	0.947066	0.356157	0.205572	0.395925	0.695552	0.79817	2.05384	0.578709
AC090948.3	0.0246922	0.0475419	0.311259	0.0520808	0.270135	0.255494	0.273492	0.193116	0.184849	0.218468	0.382666	0.507774	0.636854	0.0833724	0.170735	0.141071	0.158563	0.0742037	0.0409318	0.139485	0.210109	0.0757808	0.44664	0.111562	0.165329	0.0768224	0.121316	0.160661	0.0850919	0.141659	0.129731	0.277488	0.187557	0.237005	0.123373	0	0.213269	0.11525	0.0984893	0.242379	0.084267	0.651659	0.0835449	0.28933	0.185747	0.124311	0.946002	0.392559	0.452499
AC025171.2	0.24532	0.250337	0.320483	0.253539	0.500978	0.478661	0.413009	0.602998	0.205687	0.321234	0.177418	0.124636	0.515215	0.121486	0.305329	0.256951	0.294063	0.0958386	0.431061	0.314114	0.11481	0.308685	0.25737	0.188424	0.31756	0.976944	0.138607	0.185157	0.0619957	0.315256	0.2784	0.240599	0.260875	0.154124	0.159344	0.571313	0.372917	0.148853	0.05871	0.41281	0.267904	0.565029	0.149405	0.627604	0.138406	0.685447	0.477763	0.361646	0.494519
DTX2P1-UPK3BP1-PMS2P11	0.372934	0.339786	0.343419	0.519711	1.44902	0.17719	0.744988	0.505957	0.0897371	0.188548	0.352619	0.515567	0.17176	0.337285	0.46815	0.589727	0.441901	0.630404	0.0331181	0.257065	0.255	0.408764	0.4457	0.458848	0.245241	0.738982	0.548044	0.190654	0.198895	0.168104	0.720766	0.693961	0.222571	0.215006	0.174688	0.805666	0.724738	0.458477	0.146095	0.317512	0.378782	0.223686	0.191524	0.201585	0.225433	1.58414	0.403969	0.307996	0.524771
MIR3142HG	0.0473027	0.290303	0.142293	0.130949	1.95498	0.524407	0.170276	0.508683	0.885281	0.0418517	0.53453	0.0929823	0.435719	0.765304	0.156724	0.0168905	0.0506261	1.12832	0.00980157	0.00556687	0.0754694	0.0181466	0.641718	0.173646	0.448684	0.447636	1.32906	0	0.0679207	0.189962	0.0372787	0.0664476	0.017965	0.108348	0	0.625914	0.158316	2.26303	0.141506	0.182413	0.0739885	0.368838	0.790227	0.0923778	0.122318	0.282792	0.736225	0.358919	0.17337
AC106738.1	0.189491	0.364841	0	0.119902	0.230338	0.952333	0.335809	0.0846854	0.0567418	0.134124	1.07676	0	0.279273	2.26065	0.0436746	0.0360863	0.121682	0	0.314114	0.49953	0	0.174465	0	0.0856135	0.211458	0.235817	0.79134	0	0	0.21742	0.0398227	0.116153	0.115146	0	0.0946775	0.343867	0.0654658	1.01711	0.604653	0	0.0862231	0	2.30807	0	0	0.190795	0	0	0.138901
AC139100.1	0.29259	0.164309	0.258457	0.109283	0.148192	0.243279	0.216049	0.183883	0.0730119	0.323591	0.291272	0.272823	0.640095	0.13035	0.323138	0.197343	0.319671	0.210659	0.0101046	0.281209	0.317693	0.289967	0.253596	0.25475	0.0408136	0.208611	0.179691	0.388681	0.161047	0.125893	0.320259	0.292689	0.240765	0.38828	0.548213	0.294978	0.289566	0.106692	0.0607836	0.359008	0.180288	0.687358	0.360924	0.154755	0.64196	0.161111	0.564373	0.255486	0.156388
AC090425.2	0.194363	0.374223	0.445464	0.8199	0.708782	1.58015	0.645832	0.542894	0.291005	0.687862	0.376516	0.822893	2.68551	1.4219	1.79191	0.277607	0.312029	0.438067	0.483287	0.82346	0.723563	0.149126	0.175785	0.329306	0.542238	0.705486	0.954928	1.0117	1.00469	1.11506	0.612701	1.1914	0.442903	0.59359	0.36417	0.440886	1.00724	1.02058	0.387626	0.40883	0.773852	1.86527	1.15083	0.664254	0.548286	0.856191	0.775665	0.280909	0.534273
LINC01269	10.8934	16.8183	1.47625	10.2249	6.29113	0.400884	11.2395	2.75234	0.0676755	2.87942	0.0583746	9.48651	1.08253	1.06833	2.68265	5.27238	2.24951	2.00356	0.149857	6.06424	1.65867	3.0172	4.82386	7.99015	2.64814	11.2503	0.222076	2.38221	11.4748	2.85247	11.8978	7.57322	3.33035	7.71075	15.3855	4.85317	10.2285	1.84602	0.653555	6.37014	4.3963	11.6037	0.53527	2.58198	0.340022	0.227559	0.252542	0.391966	0.289915
MCF2L-AS1	0.76435	0.367916	0	1.71292	2.11374	1.32755	1.16407	0.725891	0.48637	1.28491	1.72746	1.64116	0	2.88189	0.682662	1.80132	0.572637	0.660381	0.253409	0.323833	1.05689	0.879675	0.760417	1.33819	1.02355	2.16005	5.65647	0.596792	0.658506	0.372729	0.562217	0.429483	0.348351	0.566912	0.525115	0.924706	1.23783	2.5865	1.31477	0.535919	1.23903	1.37537	3.45896	0.111953	0.0359363	1.89997	0.57957	0.0276174	0.140071
AC128709.3	0.130404	0.146461	0.0498123	0.137523	0.0528379	0	0.19258	0.145697	0	0.0384588	0.196478	0.184034	0	0	0.0250466	0.206949	0.116305	0.0326567	0	0.286472	0.0462341	0.0333508	0.0786258	0.761017	0.0242535	0.315553	0.0266953	0.0282825	0.0998629	0.0249374	0.296889	0.0444078	0.0660345	0.0948227	0.13574	0.328669	0.0187718	0	0.0216724	0.0304772	0.0494474	0.0521441	0.0367678	0.0636666	0.49048	0.19148	0.104083	0	0.0398286
IDH1-AS1	0.103858	0.35994	0.166624	0.30668	0.454486	0.614077	0.368108	0.324907	0.217698	0.514584	0.429209	0.0753795	0.344401	0.514321	0.143626	0.197786	0.266773	0.280898	0.172163	0.195563	0.0883741	0.254994	0.187862	0.328468	0.0927186	0.68933	0.510267	0.108121	0.357906	0.357499	0.130959	0.275871	0.473331	0.362498	0.233514	0.596823	0.0897032	0.0969511	0.186415	0.174767	0.165404	1.14621	0.702798	0.466499	0.273446	0.235289	0.762639	0.36025	0.380652
AL512625.2	0.282993	0.125739	0.12473	0.114786	0.105845	0.160888	0.0964442	0.267538	0.0325925	0.115561	0.449811	0.157996	0	0.147002	0.0501734	0.165824	0.163087	0.130836	0.0721709	0.266435	0.069462	0.267233	0.236255	0.221294	0.0728768	0.338633	0.160428	0.141639	0.125028	0.0249773	0.0686226	0.0667183	0.264561	0.246933	0.135957	0.296276	0.20682	0.203209	0.195363	0.0610519	0.14858	0	0.331439	0.0637684	0.163755	1.28771	0.0347498	0.220233	0.0398924
LINC02482	0.677047	1.42772	0.886705	0.306005	0.822994	3.43126	0.964156	1.18871	1.88257	3.53711	2.16512	0.779993	2.31641	3.1206	1.18894	0.736776	0.966155	1.25953	2.03088	1.09274	0.445797	0.643149	0.758124	1.5659	0.971403	3.64445	4.03921	0.839091	0.74069	1.4427	0.57592	1.21869	1.66526	0.50638	1.73168	6.14316	1.086	2.44531	1.73605	1.44673	0.770185	5.33723	1.6908	1.07036	0.909479	0.973867	1.13225	0.792136	1.18165
AC079922.2	0.100931	0.239673	0.146505	0.141921	0.278091	0.666389	0.156507	0.187945	0.544014	1.28592	0.295453	0.195346	1.40075	0.280203	0.21712	0.0961052	0.403282	0.28309	0.446161	0.133035	0.164609	0.21683	0.243421	0.228006	0.270315	0.334949	0.148765	0.105073	0.092751	0.679401	0.0919153	0.240597	1.46174	0.352279	0.117668	0.417192	0.209219	0.337615	0.0536771	0.40573	0.145432	0.565023	0.250428	0.716159	0.51882	1.28725	0.730399	0.62239	0.431575
AL157394.1	0.155618	0.663451	0.458566	0.539232	0.74314	1.10085	0.467841	0.534023	0.183067	0.432724	0.574208	0.430271	0.573377	0.838197	1.44751	0.158762	0.701895	0.784989	0.294816	0.450003	0.626615	0.494649	0.562971	0.464544	0.334912	0.576377	0.191142	0.723236	0.331979	0.153047	0.408801	0.545084	0.253294	0.533455	0.527611	0.84047	0.374423	0.518815	0.0443363	0.748185	0.619587	0.426696	0.413697	0.445007	0.292658	0.643542	1.11787	0.465886	0.611096
AL603839.3	0.202395	0.28144	0.0515413	0.355742	0.246024	0.797793	0.0996325	0.075377	0.16835	0.955049	0.174256	0.0544062	0.66287	0.582137	0.181412	0.107066	0.168478	0.101371	0.22367	0.0635176	0.119597	0.0345085	0.0813549	0.101604	0.100381	0.25654	0.193353	0.0877925	0.206658	0.103212	0.0472607	0.275695	0.341633	0.196228	0.140451	0.680155	0.0388467	0.367372	0.201822	0.12614	0.0255819	0.215816	0.456528	0.439176	0.0845841	0.254735	0.287189	0.162509	0.288478
DANCR	13.8079	14.5538	7.13035	16.119	16.0171	17.1098	16.3159	6.55274	9.19116	15.857	11.3806	14.1746	8.43536	12.9136	16.0292	15.9428	15.9506	20.3536	9.45566	16.0439	16.5169	15.4229	13.3981	18.2461	11.6146	11.226	19.249	12.405	12.6601	11.1291	12.3193	18.0361	15.4677	20.3457	22.8479	18.3597	21.836	13.7567	15.4965	12.0317	13.4789	17.0425	18.2824	9.09316	2.36271	9.77969	9.81853	3.19265	8.28181
AC022007.1	0.386732	0.253372	0.12926	0.311549	0.241577	0.841598	0.565177	0.5041	0.410141	0.399194	0.631243	0.39634	0.326544	1.26951	0.445678	0.352899	0.224197	0.322828	0.373961	0.728208	0.177106	0.222541	0.27204	0.509625	0.335661	2.23928	1.08857	0.132804	0.598488	0.22803	0.688573	0.477405	0.636465	0.374948	0.348883	1.87634	0.403611	0.651827	0.674863	0.225962	0.256627	1.81703	0.845064	0.482522	0.343445	0.304213	0.385842	0.450253	0.255922
LINC00853	0.617493	0.356672	0.35381	0.542672	0.550441	0.638928	0.410362	0.160979	0.400627	0.218534	0.584806	0.124492	0.379194	0.903474	0.284645	0.333184	0.374497	0.494841	0.136481	0.329439	0.284609	0.157924	0.335081	0.139494	0.2986	0.490958	1.46634	0.267849	0.212794	0.259786	0.194656	0.23131	0.187614	0.125722	0.334236	0.498026	0.337778	1.0808	0.841517	0.202044	0.30439	0.888895	0.974986	0.160788	0.116127	0.803084	0.0657145	0.0594966	0.678955
NCK1-DT	1.01874	0.870743	1.08015	1.06432	0.844851	1.6466	1.84545	1.45734	1.02636	0.471732	0.94678	0.667989	1.06994	1.11443	1.23985	1.19668	0.937469	0.715294	0.852263	1.26391	0.435454	0.832767	0.861087	0.828067	0.818101	2.31048	0.982326	0.334521	0.689012	0.535289	0.980437	0.61279	0.925684	0.689545	1.67687	2.92279	1.60355	1.51092	0.664579	0.97463	0.833962	0.845179	1.1758	0.613587	0.680402	1.49789	1.61104	1.94022	1.58774
AC108449.2	0.739425	1.28131	0.16947	1.37764	1.22839	1.16586	2.78457	2.06536	0.996374	0.479759	1.71888	2.50446	0.454072	2.38568	0.482874	2.13569	1.50362	0.740692	1.26659	1.60117	0.891346	1.39941	1.73874	1.41984	1.40275	0.71571	1.48342	0.609405	1.24575	0.735291	1.39856	1.18348	1.04842	1.44096	0.58496	1.30455	0.808953	2.58844	0.565288	1.31339	0.728991	0.118269	0.708845	2.14198	0.787996	1.24086	1.7312	0.249358	1.30987
AC125257.1	1.79703	2.01608	3.13421	2.36036	2.73756	2.24447	3.08589	3.13359	1.29313	1.94738	3.57412	2.72425	1.47138	3.65311	2.96995	2.68385	1.58038	2.6583	0.915992	2.25585	2.5337	2.6578	2.62057	3.55082	2.47172	2.26333	3.23388	1.63755	2.93902	1.02296	2.85927	3.83307	2.00339	3.02265	1.67626	3.48295	3.30475	2.7471	1.40762	1.94043	3.3067	1.94962	3.33859	1.75925	2.93417	3.3371	4.06946	2.22139	1.92314
AC019080.1	1.13268	0.701375	0.834895	1.47064	0.922508	0.196315	1.91651	0.720729	0.0937415	0.33573	0.507202	0.658682	0.139812	0.207131	1.15009	2.04324	0.79599	0.421919	0.163545	0.889565	0.238127	1.26646	0.64519	1.54726	0.171496	0.783108	0.165458	0.370342	0.679976	0.24164	1.68263	0.920698	1.75242	0.630757	1.22524	1.36285	0.925865	0.150544	0.043514	0.532108	1.06619	0.64638	0.157274	0.526142	0.0999062	1.5832	1.22358	0.128879	0.15646
NIFK-AS1	0.674896	0.643966	0.677582	0.661355	0.675179	2.00404	1.07166	0.960907	1.38604	1.20482	1.52722	0.310662	1.02328	1.35785	0.825945	0.563013	0.536941	0.556397	1.58408	0.781608	0.38751	0.614047	0.745426	1.302	1.14637	0.922892	1.9807	0.341972	0.480245	0.98681	0.621308	0.634575	1.51523	0.90159	0.91762	1.96896	0.918217	1.42868	0.86952	0.812395	0.577502	1.51891	1.91974	1.55712	0.685157	1.4132	1.49685	0.828669	0.974106
AC005586.1	0.825286	0.726395	0.432339	0.348138	0.34395	1.08049	0.49622	1.18552	1.12972	1.21002	1.5835	0.598986	0.0434398	0.769617	0.461952	0.965449	0.580435	0.60231	1.05536	0.288599	0.326042	1.15786	1.36485	0.559307	0.684141	0.562432	0.521321	0.705738	0.622975	0.676377	0.297325	1.01176	1.68359	0.452651	0.147267	0.463555	0.672074	0.880457	0.493769	0.8597	0.509643	0	0.718023	0.874928	0.133033	1.39483	1.12922	0.238553	0.043211
MINCR	0.426077	0.53137	0.599236	0.837407	1.1771	1.83218	0.600631	0.854719	1.24687	2.02197	1.47569	0.901961	1.64125	1.86369	0.803489	0.433369	0.715112	1.26587	1.52496	0.802295	0.60769	0.29719	0.595541	0.962528	1.16707	0.702975	3.66339	0.567059	0.467188	1.26664	0.793677	0.73208	1.83886	0.819619	0.616886	2.34303	0.719285	2.0452	2.78097	0.787591	0.771098	3.85666	3.14533	1.51289	0.637391	5.33825	1.6231	0.89571	1.08249
HEIH	10.0146	7.44482	10.3438	11.6645	6.94767	13.3302	11.9132	11.502	8.31089	5.66904	13.7737	4.89153	12.0924	14.3765	7.16573	12.4531	4.97131	9.56569	5.21514	10.615	4.90551	7.17826	8.9978	10.9955	7.57296	14.998	25.8458	4.71557	7.3791	3.44911	9.28571	6.03271	8.72043	8.58765	10.0507	15.2691	13.437	19.0855	14.8645	8.36138	9.809	21.6363	25.3016	7.43868	6.79937	9.59846	10.386	7.24888	7.68206
AL391427.1	0.028227	0.0543477	0	0.0595363	0.240182	0.166897	0.156322	0.0946122	0	0	0.0364539	0	0.260008	0.127077	0.0975884	0.0537551	0.120841	0	0	0	0.0300234	0.0433146	0.102116	0.0956492	0.094498	0.146366	0	0	0	0.0647751	0.118642	0	0.557457	0	0	0.469547	0.0975196	0	0	0.0395824	0.0642201	0.135445	0.0477523	0	0.0530844	2.09607	0.630832	0	0
AP001505.1	2.51839	2.83835	2.95635	1.87855	1.90395	1.22573	2.17707	1.57844	1.10358	3.36944	2.22113	2.26621	8.26062	2.35049	2.79606	2.01782	1.51201	4.01479	1.22185	0.983112	2.87465	2.5449	1.88879	1.45698	2.63897	2.51618	1.50892	1.2789	1.23476	1.12764	1.83949	4.01615	1.493	2.67986	0.421988	2.04354	2.7322	1.82768	0.888127	1.16281	3.00457	9.50529	2.4939	0.989634	0.808608	5.75948	2.84352	6.56934	6.58494
ZNF529-AS1	0.364171	0.37863	0.108504	0.668254	0.575474	1.02278	0.556632	0.528943	0.359861	0.489752	0.620808	0.599108	0.684316	1.64768	0.344137	0.367566	0.444324	0.492473	0.446722	0.672012	0.379599	0.391176	0.579676	0.419566	0.406388	0.898852	0.939336	0.293817	0.619118	0.309207	0.558691	0.572951	0.80772	0.686378	0.582257	1.47592	0.509551	0.594915	0.559235	0.234909	0.281702	0.873721	1.20751	0.483611	0.287645	0.44918	0.767361	0.200005	0.253598
AL391121.1	1.44224	2.17488	0.173364	2.10597	3.15073	1.66971	1.7203	1.5663	0.755016	1.08865	1.23738	0.561202	0.483086	3.81399	0.45329	1.1428	1.17657	0.939565	1.4378	1.85162	0.568552	1.19168	0.820937	1.23032	1.51939	3.96411	3.84024	0.354359	0.845726	0.786904	1.58966	0.824293	1.22572	0.818441	0.579505	3.3249	1.12372	3.16573	1.2873	1.41429	0.860473	0.193579	1.7062	1.90068	2.23812	1.29476	1.41678	0.90374	2.45816
TTLL11-IT1	0	0.0124504	0.26677	0	0	0.0382339	0.0286491	0.101147	0.0193634	0.0457703	0	0.0156444	0.119129	0	0.0298084	0.0492585	0	0.0388652	0	0.0121762	0.0137559	0.0396913	0.0467868	0.014608	0.0144322	0.0268246	0	0	0.0742802	0	0.720254	0.0132126	0.0392943	0.0338549	0	0.0195577	0	0	0	0.0181357	0.014712	0	0	0.0126284	0.63237	0.0651096	0.371612	1.28972	0.355505
AL133243.2	0.167865	0.250482	0.240457	0.221287	0.48972	0.35979	0.436929	0.337592	0.263897	0.237633	0.249307	0.375657	0.201013	0.425091	0.415919	0.327671	0.242539	0.630571	0.306092	0.189651	0.348167	0.502299	0.288456	0.341292	0.243522	0.557077	0.422678	0.163832	0.318163	0.144455	0.326321	0.32584	0.369769	0.358864	0.125808	0.596552	0.217479	0.137113	0.117172	0.270704	0.324626	0.140959	0.383374	0.33602	0.31569	0.602133	0.415347	0.303264	0.553719
AC016876.3	0.126969	0.130381	0.404169	0.178535	0.425289	0.179339	0.262512	0.185993	0.0675913	0.264617	0.17855	0.467592	0.842076	0.184185	0.351172	0.139705	0.181186	0.228936	0.0701579	0.130166	0.408148	0.25112	0.285805	0.178471	0.0913101	0.125823	0.187144	0.205614	0.213912	0.171583	0.204573	0.311315	0.231463	0.278207	0.155073	0.192008	0.25832	0.115233	0.036576	0.205743	0.308129	1.20496	0.286395	0.176326	0.238781	0.404835	0.315285	0.452647	0.191313
AC019171.1	0.0128839	0.0620161	0.0147644	0.0135874	0.140951	0.304712	0	0.115159	0.11574	0.0683954	0.0831949	0	0.545918	0.188509	0	0.012268	0	0.019359	0.0427148	0.0485204	0	0.0790819	0	0.0873161	0.0862652	0.0267229	0.110775	0	0	0.0739147	0.0541529	0.0131625	0.0391454	0.0562112	0.0321868	0.0974181	0.0222559	0.19544	0.282644	0.0542009	0.0293126	0.123645	0.152572	0.150967	0.0969192	0.0324315	0.164535	0.148967	0.0708316
AC011472.2	0.476687	0.325055	1.06976	0.23041	0.217291	0.205514	0.395985	0.576973	0.0892131	0.984095	0.641269	0.5526	1.57341	0.223544	0.640901	0.548459	0.446406	0.835631	0.0658494	0.280497	0.528148	0.304783	0.68261	0.493559	0.332467	0.308972	0.341544	0.284311	0.250969	0	0.33393	0.486994	0.482775	0.866555	0.148858	0.420505	0.8749	0.092705	0.178251	0.306374	0.42929	1.7155	0.504014	0.213337	0.186764	0.999931	0.443884	0.488002	0.218389
LINC01521	0.126041	0.296605	0.0561702	0.310153	0.263863	0.382968	0.240428	0.508526	0.440326	0.272596	0.379811	0.194818	0.0774002	0.496501	0.129113	0.306706	0.164874	0.0420857	0.684844	0.257111	0.0521353	0.225646	0.202655	0.237277	0.320375	0.668087	0.524645	0.109345	0.120653	0.224963	0.132442	0.114459	0.276577	0.140531	0.0612261	0.476511	0.260061	0.66183	0.265333	0.24548	0.0796554	0.100799	0.225073	0.505968	0.276542	1.11045	0.402404	0.101202	0.256642
AC022413.2	0.24888	0.252905	0.126758	0.27705	0.336143	0.551827	0.168459	0.324412	0.289822	0.195733	0.482125	0.100353	0.280195	0.949265	0.334617	0.263313	0.23677	0.166204	0.252121	0.234318	0.147066	0.0636513	0.425171	0.24988	0.138866	0.315461	0.594404	0.251898	0.0635307	0.158646	0.116231	0.0988795	0.252059	0.193037	0.172709	0.334548	0.346324	0.451749	0.3309	0.232667	0.157287	0.962016	0.935635	0.310525	0.208022	0.278436	0.220718	0.199834	0.126691
AC026304.1	0.12126	0.0700417	0.222335	0.102305	0.17688	0.896213	0.295479	0.298059	0.653593	0.729551	0.250563	0	0.491466	0.627795	0.279487	0.184741	0.259561	0.218643	0.442224	0.456662	0.128977	0.111645	0.131604	0.191753	0.108254	0.452718	0.268095	0.0631188	0.111434	0.222614	0.101935	0.222989	0.184214	0.275104	0.0908803	0.806851	0.104734	0.424485	0.314385	0.102025	0.137942	1.04734	0.369251	0.307854	0.0912181	0.579951	0.193571	0.280408	0.0888867
LINC01857	0	0	0.507032	0	0	0.735769	0	0.370757	0	0	0.0357129	0.0334509	0.967948	0.466852	0.0956048	0	0.0295962	0.041551	0.0458403	0.0260353	0	0	0	0.0937051	0.0308591	0	0.271728	0	0	0.222105	0.0290577	0	0	0.0965187	0	0.0418185	0.477688	1.61339	0.082725	0.232667	0.880807	0	0.0467818	0.0270022	0	1.35738	0.264861	0.0799334	0.101352
AL392172.1	1.00545	1.67858	0.510471	1.59723	2.18138	3.12295	1.55064	1.59262	1.42916	2.34221	1.4793	1.20085	2.18056	2.46379	1.37871	1.23612	1.34852	1.09004	1.03379	1.09041	1.04236	1.05462	0.713663	1.66758	1.49128	2.16463	1.79775	0.844664	1.1842	1.18286	0.989645	1.85935	1.35343	1.79909	2.11439	4.6577	2.02264	2.1534	1.34527	1.10653	1.33198	3.45049	2.99281	1.83928	1.02921	3.42797	1.68629	1.36119	1.60932
AL121832.2	0.488818	0.529402	0.723545	0.902135	0.916041	1.62574	0.586534	0.910241	0.27445	1.51371	1.05214	0.49275	3.82725	0.894007	1.38484	1.04726	1.3515	1.13233	0.91159	1.2656	0.628243	0.375047	0.99471	0.943223	0.727314	1.92213	2.47667	0.954152	0.444525	0.467389	0.470838	0.499388	1.4233	0.479848	1.04308	1.23202	1.14345	0.998175	1.4623	0.399854	0.625569	4.05584	1.30933	0.437533	1.53214	1.87132	1.43057	1.44239	1.30635
KIF1C-AS1	0.0233369	0.112331	0.133716	0.0738332	0.056735	0.344957	0.103392	0.130369	0.069881	0.165181	0.150693	0.0564592	0.343942	0.0262654	0.026894	0.0444425	0	0.105196	0	0.0659144	0.12411	0.0358107	0.379912	0.105438	0	0.0242019	0.114657	0	0.0268071	0.107107	0.0980883	0.0476831	0.602692	0.162906	0.116601	0.141164	0.0403126	0.272311	0.0698125	0.163625	0.0265472	0	0	0.227875	0.175552	0.381835	0.447039	0.168642	0.171065
AC015911.8	0.145772	0.116945	0.19489	0.153731	0.354391	0.215475	0.161458	0.488604	0	0.0429914	0.313764	0.529003	0.402826	0.0820325	0.167991	0.0694017	0.156014	0.0730111	0	0.0914955	0.103366	0	0.439462	0.137211	0.13556	0.403135	0.149207	0.0316158	0.0558162	0.0278764	0.306351	0.248208	0.221451	0.190797	0.0910426	0.220443	0.209841	0.283495	0.121133	0.40883	0.11055	0	0.205506	0.237234	0.411214	0.489252	1.04715	0.912954	0.712364
TTC28-AS1	0.262852	0.331743	0.371838	0.396573	0.528955	0.498221	0.487548	0.349885	0.384132	0.669868	0.43529	0.471616	0.588505	0.621399	0.460897	0.461053	0.331123	0.619832	0.381519	0.483104	0.295632	0.262466	0.311661	0.484411	0.395777	0.403023	0.531398	0.255311	0.36117	0.490633	0.405711	0.384174	0.909442	0.381899	0.362891	0.631429	0.429071	0.607557	0.307256	0.319213	0.374837	1.19187	0.461694	0.68157	0.470674	0.677482	0.542062	0.46169	0.456339
USP30-AS1	0.2074	0.379357	1.23589	0.131234	1.33617	0.643798	0.367547	2.47943	0.0621046	0.4404	0.241062	0.125441	2.06326	0.700277	0.956048	0.0592453	0.665915	1.62049	0	0.312424	0.154419	0.159128	1.80072	0.398247	0.16201	4.4523	0.433066	0.188923	0.47648	0.142782	0.305105	0.572089	0.126029	0.669598	0.284971	1.22319	0.465745	0.992234	0.372262	2.03584	0.967315	0.497594	0.456122	0.12151	0.0780082	1.09634	2.05268	1.37885	0.532101
AC138305.1	0.317962	0.370541	0.0958871	0.47651	0.427187	0.0989472	0.407782	0.0186974	0.0250557	0.0592256	0.216122	0.242921	0.24664	0.395532	0.0578568	0.239022	0.0895532	0.0754358	0.027741	0.173313	0.142399	0.590634	0.211893	0.132317	0.0373497	0.190906	0.102775	0.0435543	0.0961165	0.249619	0.0879235	0.170967	0.152537	0.102217	0.334457	0.809828	0.274626	0.0976368	0.550686	0.305072	0.133259	0.0401503	0.509593	0.0980449	0.220304	0.5055	0.0534284	0.169305	0.184005
AL022328.3	0.1603	0.0771594	0.11481	0.0633943	0.340995	0.266567	0.488258	0.291036	0.180003	0.567309	0.543426	0.533244	0.627542	0.248071	0.115458	0.133556	0.171562	0.270969	0.298941	0.150921	0.149188	0.245981	0.50742	0.181062	0.268324	0.311702	0.393785	0.104299	0.184136	0.52879	0.273715	0.26612	0.852321	0.332201	0.0500578	0.181809	0.207678	0.280573	0.0999035	0.112393	0.182351	0.336518	0.271183	0.371748	0.489878	0.983548	1.05554	0.318556	1.06487
RAB11B-AS1	2.71873	2.42468	2.83232	2.50722	2.36056	3.37503	2.89395	2.05135	1.63879	2.10345	3.67831	2.23519	3.44749	3.47053	2.78048	2.18531	2.93494	2.42276	1.83393	3.72314	1.62739	2.18529	2.29919	2.97781	2.16708	2.57539	5.21865	2.0676	2.92021	1.47195	2.60946	2.64526	1.94887	2.22853	4.33686	4.8767	3.42571	3.3372	2.11249	2.11252	2.79819	8.92295	5.93335	1.67787	2.63392	1.06654	2.57392	1.80307	1.07841
AC133785.1	0.179439	0.06142	0.808807	0.0756942	0.0872475	0.0353652	0.158997	0.102469	0.0059702	0.134065	0.0514969	0.164	0.0440764	0.0583428	0.312481	0.22022	0.115227	0.0958645	0.00661003	0.131398	0.139962	0.183566	0.122617	0.38284	0.102345	0.0248119	0.0538756	0.269827	0.361857	0.0549031	0.150841	0.114065	0.139327	0.222683	0.249042	0.102512	0.278968	0.0139587	0.0318099	0.0726915	0.213195	1.04279	0.0809495	0.0194682	0.809895	0.125468	0.1655	0	0.0584589
WNT5A-AS1	2.23129	0.943042	0.592467	4.53405	3.86995	0.723997	2.80291	1.88493	0.61111	0.481504	2.07335	1.18497	0.100259	1.10252	0.878035	3.88649	3.75683	0.65418	0.0451068	5.43117	0.607793	2.63058	1.96879	2.24367	0.880595	0.649047	1.06952	1.41639	2.15674	0.343437	2.05868	1.86255	3.47236	1.49585	3.05903	1.06988	1.71566	1.36531	3.14752	2.36576	2.13583	2.02382	1.28893	1.96619	1.68872	6.50705	3.25779	0.668563	0.847713
AL031432.3	0.252472	0.378081	0.289322	0.207088	0.204597	0.373194	0.279639	0.250738	0.0840013	0.496396	0.289827	0.169669	0.310079	0.47359	0.129313	0.0801339	0.210164	0.168603	0.372015	0.2377	0.119351	0.12914	0.304452	0.285173	0.125218	0.203645	0.103369	0.109514	0.0644476	0.257498	0.324248	0.229272	0.596625	0.293735	0.210243	0.296954	0.339207	0.163667	0.223784	0.0393376	0.0957343	1.68259	0.284742	0.219136	0.369292	0.353069	0.313465	0.324348	0.411261
ITGB2-AS1	0.0669668	0.166543	0.479632	0.0176558	0.271341	0.824898	0.123621	0.448923	0.0751981	0.355499	0.230625	0.0675056	2.21039	0.602962	0.141486	0.0212551	0.238906	0.159319	0.0740063	0.099827	0.0534214	0.162705	0.484526	0.0693371	0.118323	0.520867	0.212489	0.0944064	0.064104	0.179287	0.129007	0.461801	0.194989	0.350603	0.0209122	0.50635	0.424158	1.08096	0.0667772	0.383453	0.368199	0.843502	0.528684	0.212518	0.10495	0.639158	2.2271	0.500059	0.767003
LINC00942	0.0337743	0.0433523	0.019352	0.00593639	0.177904	0.782142	0.0997561	0.00628921	0.379257	0.0398431	0.0363483	0.0408553	0.321476	0.209069	0.0194611	0.0160798	0.0301228	0.0169161	0.849136	0.0794955	0.0239491	0.0345513	0.020364	0.0635814	0.0439713	0.391126	0.241991	0.058601	0.00646609	0.077505	0.0177448	0.0115016	0.23944	0.0196472	0.00703128	0.017025	0.00972372	0.105094	0.0673574	0.181552	0.0640341	0.148558	0.114274	0.0934408	0.0741029	0.191288	0.620019	0.089491	0.226942
LINC01703	0.182289	0.350977	0.132934	0.332054	0.664753	0.489915	0.385454	0.407336	0.47142	0.351891	0.77046	0.300692	0.152648	0.913915	0.840298	0.31559	0.478875	0.124501	0.467001	0.468065	0.229143	0.305154	0.209828	0.449236	0.369858	0.51558	0.753125	0.301909	0.171324	0.532402	0.191547	0.220092	0.755254	0.159062	0.331198	0.501211	0.472335	0.444753	1.33851	0.395053	0.377029	0.755422	1.37371	0.550174	0.0934958	2.31516	0.264539	0.0718525	0.394793
TRIM52-AS1	1.29231	3.6427	1.91929	2.03885	2.57625	10.0708	2.26728	2.41414	13.1416	11.6534	5.67445	1.96344	7.29468	5.84118	3.61003	1.03364	2.79941	2.96705	17.9433	2.23872	2.89205	0.57112	1.19683	4.01707	8.31817	4.22434	7.59371	1.45298	1.69824	12.0046	2.23788	1.96454	9.89463	4.74511	2.85396	6.41005	2.7324	8.77026	7.27829	6.68335	1.4348	7.93731	12.8725	8.3688	1.69152	3.21397	2.54154	4.4527	2.44401
IL10RB-DT	0.464099	0.458541	0.216934	0.276919	0.304339	0.36106	0.473455	0.293377	0.192	0.0972517	0.299681	0.169897	0.652494	0.261169	0.302606	0.319804	0.37253	0.24774	0.161964	0.310461	0.331254	0.365452	0.497058	0.179335	0.238507	0.791613	0.375028	0.143037	0.259541	0.154146	0.417084	0.611384	0.166983	0.213138	0.427154	0.4802	0.712029	0.570044	0.121785	0.342526	0.291758	0.380923	0.454547	0.477023	0.344524	0.30743	0.428914	0.141211	0.436435
A2M-AS1	0.111723	0.0537775	0.0924663	0.130915	0.105627	0.706455	0.178743	0.263521	0.7992	0.768824	0.416825	0.12013	0.400213	0.482016	0.085835	0.0709214	0.245789	0.167872	0.956874	0.0876554	0.046213	0.104769	0.258224	0.224345	0.325541	0.109427	0.388811	0.0403851	0.121207	0.512763	0.0586986	0.0760929	0.509177	0.162479	0.0930362	0.253429	0.0964964	0.550436	0.470385	0.400375	0.091789	0.148915	0.304508	0.93335	0.0350183	0.39841	0.227887	0.107648	0.147867
MIR99AHG	0.222513	0.480784	0.356986	0.349385	0.94968	1.50202	0.413498	0.425397	0.929121	1.1681	0.763113	0.631039	0.296058	1.38853	0.669564	0.228354	0.542445	0.37149	1.14345	0.560978	0.257711	0.311097	0.402487	0.661844	0.75872	0.423061	1.45764	0.270254	0.508361	0.856707	0.392286	0.396555	0.987805	0.791741	0.413825	0.78889	0.382237	1.40207	1.24008	0.554715	0.514683	1.5897	0.874155	1.64887	0.00464959	0.874395	0.540696	0.0750384	0.267314
CEROX1	0.0836185	0.191184	0.0359337	0.731191	0.0974084	1.06091	0.297143	0.478803	0.495565	0.265104	0.836917	0.118008	1.09759	3.30175	0.0843183	0.205687	0.212547	0.151818	0.519797	0.114809	0.114881	0.165738	0.113439	0.10232	0.835922	0.939443	5.10538	0.0906777	0.0440241	0.251851	0.161086	0.174413	0.36521	0.0820841	0.013056	1.20656	0.117361	1.2725	9.98148	0.2394	0.0515241	0.484827	1.35565	0.469486	0.216225	0.513057	0.294773	0.0553905	0.395859
AL731577.2	0.882514	0.495593	0.309015	0.646317	1.01315	0.724722	1.14039	0.410838	0.844175	0.867574	0.918112	1.00823	0.0451617	0.910487	0.282508	0.840323	0.62968	0.773523	0.975283	1.0386	0.730082	0.639494	1.33026	0.49841	1.01218	0.737264	1.23452	0.54231	0.985584	1.18136	0.824295	0.425755	1.04275	0.705891	0.33683	0.741431	0.698715	0.972568	0.513342	0.584393	0.697164	0	0.787957	1.12504	0.691532	1.32671	0.860919	0.531449	1.16802
VASH1-AS1	0.110733	0.191883	0.549881	0.311411	0.349968	0.458309	0.26165	0.494879	0.110528	0.16982	0.514824	0.330407	0.462399	0.656379	0.425372	0.421757	0.150117	0.166385	0.159085	0.097304	0.27482	0.283201	0.173591	0.35855	0.230665	0.130149	0.589382	0.105672	0.152639	0.160936	0.186171	0.339383	0.168221	0.193247	0.0829905	0.547021	0.369813	0.473774	0.206117	0.217392	0.218341	1.02726	0.312217	0.288336	0.402612	0.631807	0.400669	0.458782	0.56819
AL390778.2	0	0.177397	0	0.40486	0.0373324	0.158891	0.10205	0.686276	0.0919653	0.0271729	0.0198316	0.0185755	0	0.414792	0	0.0292437	0	0	0	0.0144575	0	0.0235639	0.0277764	0	0.085681	1.49697	0.13203	0	0.0176394	0	0	0	0	0.0937953	0	1.62554	0.106105	0.125429	0.107188	0	0.0524053	0	0.493584	0	0	2.93772	0	0	0.0844223
LINC02195	0.231385	0.356403	0.901534	0	0.22501	0.205214	0.15377	0.568746	0	0.245665	0.0597645	0.335875	0.426271	0.208337	0.693298	0	0.445755	1.18208	0	0.130708	0.049222	0.0710123	0.167414	0.0522709	0	1.10382	0.056841	0.120441	0.159475	0.106196	0.437644	0.141833	0.070302	0.444183	0.289024	0.279928	0.239819	0.485992	0	0.973404	0.210572	1.33234	0.0782878	0.0451874	0.174059	0.582443	1.10809	2.14026	0.16961
LINC01150	0.215959	0	0.148488	0	0.0525024	0.957668	0.0956788	0.193029	0.194003	0.0764292	0.390461	0.104494	0.556995	0.243059	0.199101	0.0822538	0.277359	0.0648988	0	0.203323	0.091881	0.132556	0.23438	0.341503	0.433791	0	1.27324	0.0562058	0.0496144	0.0991161	0.0907706	0.0441258	0	0.0753765	0	0	0.186526	1.51198	0	0.24227	0.0982669	0	0.219206	0.379574	0.0812276	0.271807	0.275792	0.0624242	0
NNT-AS1	0.428013	1.26997	0.350684	0.765385	1.11847	4.08639	1.26876	1.04882	5.84795	3.6003	1.22835	0.997977	0.529483	2.08979	0.674348	0.801319	0.548817	1.21478	7.89712	0.613215	0.459649	0.653615	1.33522	1.37328	2.88425	1.04858	2.527	0.357864	0.581914	4.83033	0.614874	0.587249	4.65205	1.78979	0.635361	1.40083	0.553624	2.70708	2.67008	2.61535	0.757387	0.987203	1.38519	5.31403	0.540509	1.5172	1.22126	0.998123	0.875298
FOXD3-AS1	0.0112628	0.0650553	0.0774399	0.0356331	0.0136906	0.849058	0	0.176171	0.792554	0.498245	0.305452	0.0953684	0.726214	0.481692	0.752809	0.0107243	0.144649	0.169231	0.840152	0.0954341	0.0598976	0.0172828	0.0611172	0.305317	0.201095	0.0350407	0.0553352	0.0879379	0.0129375	0.413531	0.0710084	0.034519	0.718617	0.117932	0.0140684	0.0510961	0	0.157706	0.0561544	0.236905	0.0512485	0.675542	0.285803	0.153966	0.0635431	0.141754	0.107874	0.472057	0.206397
TM4SF1-AS1	0.146138	0.337645	0.0502403	0.647289	0.994782	1.53371	0.372284	0.326553	0.24068	0.103438	0.207603	0.318197	0.0269224	1.23357	0.117889	0.208727	0.140765	0.0219582	0.0726748	0.605384	0.186525	0.13455	0.105735	0.0825329	0.750164	0.560751	1.70523	0.095085	0.251803	0.385659	0.245695	0.179157	0.421812	0.15302	0.365083	0.353593	0.391283	2.67722	0.684902	0	0.166241	2.27899	1.55752	0.0998879	1.92381	1.36108	0.13997	0.147847	0.133903
Z69706.1	0.422838	0.407062	0.484554	0.524616	0.907034	0.808853	0.523435	0.361267	0.1862	0.308092	0.256976	0.571662	1.19138	0.839821	0.57328	0.378939	0.505787	0.859582	0.123693	0.117087	0.634936	0.687015	0.449906	0.224755	0.333075	0.515895	0.733217	0.291304	0.371428	0.485162	0.470447	0.431981	0.226714	0.368959	0.4971	0.789888	0.708934	0.667536	0.173617	0.383667	0.169766	1.79025	1.38857	0.704328	0.467764	0.156525	0.674985	0.179741	0.319066
AL136295.2	0.0364268	0.0350678	0.187846	0.0768313	0.132837	0.188457	0.181559	0.162795	0.0272695	0.0322292	0.0470435	0.132192	0.671078	0.20499	0.209896	0.0173427	0.0389862	0.218936	0	0.0514433	0.116235	0.0838458	0.296504	0.102862	0.121949	0.113331	0.223711	0	0.0627652	0.0626939	0.0765535	0.148858	0.470374	0.23839	0.045501	0.0550862	0.173042	0.170021	0.0726474	0.229864	0.0828757	1.61682	0.184872	0.177846	0.342526	0.229235	0.668713	0.368528	0.23364
AC034236.2	0.202814	0.130164	0.077472	0.160415	0.205444	0.674531	0.252717	0.207716	0.493443	0.792537	0.414714	0.13289	0.747272	0.722837	0.28242	0.112652	0.12662	0.203161	0.462275	0.222772	0.233697	0.129675	0.152856	0.229083	0.245186	0.192804	0.539742	0.164952	0.0970717	0.465415	0.195354	0.112233	0.436484	0.228587	0.0527783	0.792318	0.262758	0.364846	0.412906	0.284403	0.298005	0.892085	0.929243	0.536354	0.333739	0.414801	0.539593	0.403043	0.325209
URB1-AS1	2.39036	3.87733	2.66421	2.8662	5.35354	6.58267	2.23049	3.20118	4.38783	6.05501	4.33454	2.97073	5.64032	8.10783	4.35848	2.21373	2.87372	2.21406	5.86226	3.83819	3.0475	1.88426	2.48764	3.08832	3.34348	9.64419	7.68194	2.62057	2.1816	4.79031	1.85801	2.30824	3.92981	2.81437	3.57889	10.374	3.43625	6.93489	5.43656	3.05351	2.30945	5.18504	8.25386	3.06948	1.41635	8.28373	2.82264	3.07614	2.58028
PSMB8-AS1	1.35287	1.84618	3.29246	1.06637	3.45854	4.66955	1.65292	4.16061	1.326	2.03609	3.35925	1.92332	4.53504	3.73596	3.92181	1.06243	2.95556	2.85009	1.93051	2.02219	1.00134	0.898882	3.36793	1.50447	1.34629	6.07492	3.08357	1.08897	1.61012	1.1042	1.52416	3.21309	1.73741	2.44008	1.65504	4.40811	2.20446	4.90675	1.48116	3.72578	2.72098	3.24582	2.80777	2.82589	2.5967	3.78286	6.74602	4.61606	2.32586
AC004990.1	0.420359	1.25392	0.0135694	1.69831	0.626122	0.0787638	2.72797	0.780557	0.0265931	0.157149	0.0535228	0.372415	0	0.233223	0.0682297	1.95058	0.0760384	0.177921	0	0.523969	0.176325	0.399745	0.257022	0.381182	0.184993	5.91896	0	0.107862	0.380852	0.135864	0.628343	0.629052	0.152902	0.382295	1.38294	3.02622	0.956248	0.124353	0.0354227	0.332093	0.28287	0.0994323	0.0500797	0.294839	0.0111343	0.983614	0.0850599	0	0
AC008610.1	0.0346194	0.0333277	0.277707	0.146038	0.0841641	0.562904	0.268412	0.348115	0	0.12252	0.178837	0.125633	1.148	0.350673	0	0.0329643	0	0.156054	0.0573878	0	0.0736451	0.212495	0.500964	0.156414	0.115898	0.323123	0.807923	0.135151	0.159069	0.397221	0.181888	0.212208	0.315554	0.48333	0.0864866	0.36647	0.119604	0.363567	0.655906	0.145639	0.0393818	2.15953	0.527098	0.0338043	0.0651061	0.566437	0.718428	0.300208	0.570978
AC112484.3	0.0671044	0.0969011	0.0961235	0.283073	0.244709	0.148787	0.390207	0.131205	0.0251175	0.148429	0.346649	0.304399	0.030906	0.188813	0.212665	0.223637	0.143638	0.100829	0	0.157945	0.374718	0.0514861	0.182071	0.151592	0.0748837	0.191377	0.206057	0.0436617	0.231249	0.0769953	0.352561	0.325639	0.331312	0.234215	0.0209551	0.583499	0.391221	0.156604	0.083643	0.611648	0.0572517	1.04648	0.312186	0.0982867	0.189297	0.253373	0.374921	0.0484923	0.0922296
Z68871.1	0.1441	0.231206	0.0550441	0.265943	0.437906	0.159752	0.465516	0.295165	0.215749	0.0849962	0.449737	0.217889	0.0663674	0.297335	0.124548	0.445935	0.218484	0.144347	0.278683	0.169586	0.191588	0.313256	0.43442	0.162764	0.160805	0.323789	0.353989	0.109385	0.179321	0.124005	0.328072	0.0981439	0.273638	0.11526	0.254994	0.290552	0.228177	0.26623	0.179615	0.218909	0.273205	0	0.203148	0.340042	0.406496	0.453411	0.364214	0.312396	0.330089
AC055854.1	0.00620969	0.011956	2.21309	0	0.0301931	0.0642525	0.00687787	0.0416276	0.0278918	0.0219764	11.933	0.00751158	0.0800791	0.125801	0.0143124	0.0118256	0.0265839	0.00933049	0.0102937	0.0116927	0	0	0.0224645	0.00701398	0.00692956	0.00643985	0.00762722	0	0.0427984	0.0284998	0	0.0126879	0.037734	0.0379291	0	0	0.00536336	0.0434753	0	0.00870777	0	0	42.4825	0.0485078	0.0934247	0.00781553	0.0693886	0.0179494	0
AP000254.2	0.313971	1.08309	0.449747	0.800191	0.445261	1.19893	1.39102	0.555422	1.29273	1.85194	2.02739	1.45589	1.25324	2.94476	1.50761	0.573009	0.952088	0.943528	1.34453	1.45337	0.86271	0.441642	0.7099	0.827488	0.963516	0.59695	1.54258	0.646907	0.661208	0.78054	0.54986	1.04247	1.39117	1.21001	0.424865	2.09704	0.903932	1.64864	0.600074	0.550348	0.833379	1.82043	1.81477	1.50735	0.688872	1.64652	2.42246	1.021	1.67816
AL050341.2	0.909383	1.21544	0.900467	1.37803	1.34152	3.49757	1.82867	1.40074	2.98747	3.46833	3.06719	1.55928	1.43134	3.83564	1.59743	1.01723	1.04887	1.39294	3.61499	1.60429	0.967255	1.00256	1.13387	1.37621	2.04932	1.62065	3.05812	0.769775	1.36915	2.31984	1.27099	0.883948	2.99101	1.50227	1.5991	3.45804	1.487	3.2452	3.02856	1.48569	0.893872	2.01234	3.12166	2.11217	0.581138	2.73359	2.53689	1.78644	1.48852
AP003068.1	0.750299	0.529691	1.11775	0.369256	0.668826	0.147875	0.304712	0.447089	0	0.309791	0.41989	0.574815	2.07337	0.365929	0.97995	0.571543	0.401508	0.150317	0.165834	0.3532	0.771446	0.345402	0.678581	0.564986	0.474459	0.414992	0.337911	0.325456	0.287289	0.631319	0.341641	0.562118	0.113982	0.370994	0.437361	0.416033	0.885654	0.554484	0.423966	0.350712	0.512108	1.38009	0.4231	0.195369	2.25765	0.629552	0.479087	1.55429	0.549987
AC074032.1	0.341049	0.351776	0.22333	0.462432	0.607044	0.954238	0.323783	0.231349	0.510626	0.797477	0.723594	0.397818	0.628302	1.5491	0.407069	0.313146	0.273759	0.40264	0.585541	0.217886	0.14251	0.112145	0.440642	0.316433	0.584472	0.682117	1.91499	0.412109	0.195881	0.628904	0.243179	0.348424	0.666138	0.361362	0.334719	0.847302	0.326128	1.20809	1.17815	0.358687	0.429533	1.08126	0.927259	0.808761	0.251973	0.674528	0.505537	0.211248	0.424102
AL163051.1	0.36893	0.346503	0.18561	0.22775	0.295326	0.412329	0.209297	1.49798	0.255976	0.445837	0.220797	0.130618	0.795706	0.435481	0.311095	0.214203	0.260024	0.216329	0.387823	0.169436	0.124422	0.317583	0.244146	0.315077	0.220912	5.25382	0.27631	0.187353	0.206727	0.392335	0.208016	0.239015	0.259727	0.266958	0.168597	5.9057	0.629524	0.241496	0.170484	0.290219	0.255904	0.755606	0.319675	0.210874	0.186146	0.62289	0.459654	0.338131	0.329798
AL035661.1	8.33689	13.5558	5.05625	16.217	12.1146	10.3368	16.031	8.82297	8.36893	3.9985	4.03943	6.91978	0.788751	21.3629	6.11269	11.8565	8.62989	5.87918	0.670294	16.5716	4.68039	8.68684	5.76525	12.3855	11.9311	18.2662	39.1341	9.5798	9.60391	3.97093	15.6085	9.48917	7.04618	7.56516	24.9423	22.9847	11.0629	25.2152	37.8782	7.43803	10.2549	7.27602	17.1619	2.7174	3.04177	6.84055	5.23981	0.429712	2.72429
AL022316.1	0.190286	0.0457965	0	0	0.462608	0.316432	0.0526902	0.0531504	0.0356124	0.210447	0.0921543	0.143862	0.262917	0.214164	0.109645	0.0226486	0.101828	0.107219	0	0.0895761	0	0.0364993	0.215121	0.0268665	0.0530863	0.271341	0.0292155	0.061905	0.10929	0.0545832	0.149962	0.291601	0	0.207549	0.0594217	0.719395	0.0821756	0.388567	0.0237183	0.266835	0.0811733	0.627735	0.241433	0.116128	0.134196	0.119747	0.227818	0.206262	0.130766
AP001434.1	0	0.136911	0.162975	0.149982	0.115249	0.0700733	0.105013	0.0529652	0.0709767	0.0838857	1.71422	0	1.74667	0.426836	0.163894	0.0451393	0	0.356152	0	0.0892639	0	0.218233	0.0857487	0.160637	0.0529013	0.294977	0.174682	0	0	0.054393	0.0498131	0	0	0.0827303	0.0592147	0.215067	0.204723	0.0553162	0.0945428	0.0664764	0.161781	0.341208	0.160395	0	0.0891522	0.775644	0.378373	0.205543	0.173747
AC096992.2	0.113109	0.357778	0.29627	0.408976	0.196416	0.501581	0.447429	0.279829	0.30241	0.4003	0.323452	0.283419	0.163725	0.363723	0.186214	0.176938	0.198878	0.0485585	0.602674	0.167343	0.0687471	0.247953	0.321507	0.27377	0.261459	0.695431	0.327477	0.0525678	0.0928061	0.584014	0.348071	0.140317	0.601408	0.338389	0.0908263	1.08738	0.307036	0.282822	0.161127	0.37387	0.14705	0.271372	0.492042	0.426006	0.136746	0.447416	0.670647	0.361979	0.651449
AC138207.2	0.0276533	0.292837	0.063379	0.0874893	0.336143	0.899273	0.0306289	0.185378	0.124209	0.391466	0.285703	0.133804	0.407557	0.99595	0.254946	0.0789938	0.0591925	0.0831021	0.458403	0.0520706	0.117652	0.127303	0.0500201	0.406055	0.555464	0.372818	0.713285	0.0719708	0.0635307	0.285563	0.319634	0.197759	0.168039	0.0965187	0.0690838	0.585459	0.0716531	0.838962	0.468775	0.193889	0.251659	1.19423	0.748508	0.432035	0.57206	1.32257	0.61801	0.319734	0.253381
AL049840.6	7.868	5.81407	14.3032	6.35144	6.62754	5.7035	8.97475	7.16004	4.42069	10.8056	7.58294	10.6337	28.8044	4.38046	10.6719	8.08288	10.9345	8.52006	3.11465	7.48661	12.6869	7.25954	10.4691	9.64504	6.5336	7.16794	4.45084	8.86333	8.69109	6.81408	10.5416	13.1798	9.1748	11.4619	3.89766	8.29584	14.3737	4.11086	1.58922	5.08139	8.98852	34.1314	4.51251	7.14217	21.2013	3.82172	15.9341	11.1047	13.1273
AL031667.3	0.12463	0.479919	0.119017	0.394303	0.605982	0.153519	0.253074	0.185661	0.0310997	0.220536	0.214605	0.351771	0.1148	0.490943	0.215439	0.237343	0.311235	0.156054	0.0688654	0.195563	0.132561	0.127497	0.150289	0.140772	0.0463593	0.258499	0.102053	0.216242	0.286324	0.0953331	0.283745	0.339533	0.126222	0.0724995	0.0778379	0.314118	0.179406	0.339329	0.0828513	0.0873835	0.283549	0.448519	0.14056	0.0405652	0.664082	0.235289	0.36474	0.330229	0.0380652
LINC01752	1.33569	1.6746	0.889911	1.57241	2.37879	0.505071	2.44276	0.485877	0.0930152	0.824493	1.20348	1.9539	0.801157	0.0699212	3.04277	0.769017	1.6955	3.54721	0.154475	1.93018	2.51099	1.6683	1.40467	1.40344	0.519955	0.354354	0	1.17224	1.92681	1.06923	1.04448	1.65019	2.50102	1.11129	3.22044	1.22133	1.98535	0.144984	0.0619493	1.35032	2.57951	5.14227	0.157648	0.4853	0.584171	3.79226	2.52888	0.314259	0.170772
AC027319.1	0.372751	0.333212	1.25096	0.308866	0.226551	0.118069	0.442351	0.356971	0.119591	0.235569	0.27508	0.515315	1.56961	0.119865	0.644351	0.481692	0.170975	0.400061	0	0.401076	0.707987	0.490277	0.433442	0.390957	0.237694	0.27612	0.065406	0.658301	0.336427	0.58044	0.447636	0.489615	0.0808955	0.394952	0.299318	0.402636	0.574908	0.093204	0.0796491	0.298688	0.605755	2.23577	0.360339	0.155989	0.350502	0.100531	0.212511	0.192403	0.195168
ZNF236-DT	0.409739	0.445022	0.397306	0.531827	0.549147	1.24238	0.430555	0.751247	0.755039	0.408999	1.22113	0.20334	0.406456	0.650348	0.520622	0.410158	0.607191	0.410441	1.01011	0.613267	0.268193	0.56426	0.741147	0.581478	0.586204	0.915225	0.567795	0.32812	0.362051	0.795608	0.264952	0.397132	0.925707	0.467538	0.590546	0.699063	0.453711	0.919444	0.492389	0.766096	0.358542	0.705777	0.764259	0.984841	0.217339	0.542144	0.855328	0.121474	0.577592
KIAA1671-AS1	0.938305	2.03926	0.0814589	2.7587	2.7823	6.32541	2.18877	1.68371	12.9416	25.4588	3.59861	1.90891	5.55248	1.79209	2.04796	1.54323	3.22571	1.77302	8.03627	2.03451	0.937532	2.05067	2.28869	2.66565	3.91862	2.77182	4.83701	1.92404	1.63308	9.72208	2.3155	1.06027	11.8354	3.68435	0.479472	3.03138	1.10512	4.31316	3.60083	2.71129	1.45552	1.39846	2.45318	4.73377	0.5882	3.04185	2.70064	0.205472	2.34477
AC002467.1	1.35501	1.07817	1.79046	0.991546	1.4118	1.43066	1.22515	0.803306	0.476135	0.8808	0.999962	0.618842	1.78306	1.15157	1.38627	1.10591	1.24304	1.76592	0.573003	1.22366	1.13241	1.01842	1.67567	1.1557	0.725189	1.70636	1.51148	1.2415	1.35003	1.22158	1.30759	0.791036	0.77718	1.03758	1.6062	4.14003	2.35261	1.0003	0.565288	0.794947	1.08528	2.42163	1.59058	0.648053	1.11812	1.70542	1.50088	0.939218	1.64698
CYTOR	1.48809	1.40983	1.54288	1.09605	1.7993	3.86392	1.40404	0.778524	0.571736	0.75235	1.23544	0.219057	8.89161	3.37624	0.961802	1.73933	1.12918	0.260271	0.74395	2.23497	0.602969	1.48608	0.370287	0.311266	0.531569	1.09007	1.53283	0.33299	0.307506	2.67859	1.816	4.05004	2.67331	0.518704	6.96799	0.821559	1.37368	4.18484	0.208057	2.23027	0.92701	1.56788	2.27769	1.45306	4.92336	3.73097	3.44381	6.23592	2.28694
SNHG5	25.7159	25.98	11.4842	26.8991	23.955	45.5197	32.8733	23.3347	10.783	40.7055	55.5234	26.4304	103.462	28.2359	34.6469	32.9068	22.9573	50.6029	27.0657	7.04653	44.0457	23.5602	22.9804	30.8728	10.9604	22.8159	57.634	50.9727	8.24498	27.3496	22.4219	66.7023	44.0155	31.8423	16.7635	31.4291	35.9809	32.5697	7.87599	39.3661	26.7608	75.8108	49.6579	35.3144	12.7842	7.48937	41.4628	46.6466	24.7096
TRG-AS1	0.0889459	0.0317138	0.237832	0.0243191	0.0961061	0.321387	0.0875704	0.40487	0.0394583	0.157392	0.0978517	0.282932	0.46124	0.100108	0.208803	0.047052	0.098721	0.0841484	0.0546087	0.0527262	0.0490551	0.0353858	0.506499	0.193491	0.132343	0.160571	0.125436	0.0428688	0.227049	0.0453582	0.076155	0.137987	0.105096	0.267331	0.0658387	0.0846901	0.0796686	0.280612	0.121544	0.461955	0.34102	0.0948442	0.156045	0.0932851	0.0309766	0.381451	0.694155	0.219014	0.187146
AC010731.2	0	0.0595355	0.0354346	0.0326097	0	0.0914137	0	0.0345478	0	0	0	0.0374042	0	0	0.0356345	0	0	0.0464616	0	0	0.0328892	0.0948982	0.0559315	0.0698529	0	0.0641351	0	0.160953	0	0.0709581	0.0649835	0	0.140924	0.215851	0	0.0467607	0.0267071	0	0	0	0	0	0	0.120774	0.174455	3.61935	0.0987211	0.0446901	0.339992
AC019131.2	0.281492	0.767802	0.609313	0.527752	0.437218	1.01711	0.29446	0.71637	0.468283	0.63647	0.807851	0.58643	1.09478	2.25291	0.684838	0.282925	0.585801	0.305472	0.699934	0.574213	0.299405	0.383956	0.226298	0.370943	0.715505	0.470324	0.883583	0.508759	0.359277	0.305038	0.427248	0.60711	0.617688	0.846036	0.293011	0.993261	0.715873	1.53283	0.499012	0.372803	0.373584	1.50079	1.40216	0.488647	0.32351	0.511746	0.82381	0.316426	0.458533
Z97653.1	0.884658	0.234938	0.664201	0.514735	0.185406	0.270552	0.777122	0.306747	0.0913467	0.539802	0.315171	1.25463	0.449592	0.309001	0.667948	0.668082	0.52238	0.0458366	0	1.14882	0.519148	0.468108	0.662149	0.620218	0.374461	0.506178	0.599506	0.714545	0.735873	0.0700035	1.08986	1.09078	1.15857	0.931643	0.609672	0.876501	1.00122	0.142383	0.182514	0.769993	0.589932	10.1732	0.464461	0.417021	0	0.115183	0.681751	0	0.111806
AL513320.1	0	0	0.175464	0.0692038	0	0.0323328	0.0969094	0.0733168	0.0654994	0.0387061	0.0564976	0	0	0.123093	0	0.0624838	0.0234105	0.0657335	0	0.0823754	0.0232657	0.0671306	0.197829	0.0988272	0.0488189	0.0907377	0.26867	0	0.0251263	0.0752932	0.0229845	0	0.0996887	0.038173	0	0.231548	0.113355	0.0255237	0.0436235	0.0306732	0	0.104959	0.111013	0	0.205681	0.0825908	0.558679	0.410976	0.400848
AP000688.1	0.189403	0.192466	0.144698	0.21084	0.166278	0.139984	0.163164	0.282154	0.173297	0.167577	0.298961	0.470952	0.0969248	0.343441	0.181893	0.220425	0.326589	0.110674	0.0523281	0.108974	0.123112	0.19376	0.380663	0.427869	0.352266	0.185511	0.284337	0.246471	0.145044	0.0724399	0.154794	0.139749	0.479554	0.238721	0.144579	0.190948	0.181765	0.20873	0.356747	0.0295108	0.0598494	0.227208	0.498427	0.184943	0.0395772	0.980018	0.453521	0.106454	0.115697
AC005332.3	0.366065	1.5271	1.18857	1.86592	1.63158	1.62331	1.18258	1.63598	2.28367	1.29553	2.00921	1.29154	2.86615	2.60934	1.0195	0.697129	0.848867	0.733385	2.52841	0.976499	0.843616	0.842594	0.60697	1.13707	1.29359	1.55017	2.62284	0.51606	0.87604	1.15506	1.12191	1.2466	2.68787	1.25106	0.190523	4.10571	1.60722	1.92217	0.97341	1.28332	1.04106	2.48842	1.85784	3.15744	1.26212	1.95811	1.94786	1.27858	3.6896
AC132192.2	0.118618	0.0913535	0.17671	0.112584	0.273955	0.192869	0.236486	0.119276	0.159837	0.272866	0.0765944	0.114789	0.502606	0.0267005	0.150367	0.180715	0.139647	0.0712925	0.176967	0.134013	0.138783	0.0910097	0.62222	0.160777	0.105895	0.25833	0.174834	0.0926146	0.0681279	0.136101	0.0623207	0.230247	0.252278	0.113853	0.0444497	0.287005	0.317598	0.152252	0.070969	0.0998015	0.0944545	0.68301	0.100334	0.208484	0.35692	0.552381	0.58699	0.377158	0.32606
AC092969.1	0.029924	0.0096025	0	0.0631155	0.0484993	0.0589766	0.0552398	0.133733	0.059737	0	0.0386454	0.0120659	0	0.224527	0	0.00949778	0	0	0.0661391	0.0187821	0.0106094	0	0.0360849	0.0788661	0.066786	0.0103444	0.441059	0	0	0.0572243	0.0419248	0.030571	0.0151531	0	0.0249188	0.211177	0	0.0581955	0.268553	0	0.056734	0.0957249	0.134995	0.048699	0.39393	0	0.0318455	0.0864969	0.182791
LINC01963	0.855742	1.71836	0.658715	0.838652	1.3922	2.9451	1.01963	1.76734	2.92484	3.14323	1.83075	1.60501	1.66408	2.17919	1.02104	0.73664	1.42006	1.11697	4.67833	1.04981	1.14005	2.00287	1.71988	1.51333	2.81661	1.16535	1.9323	0.956106	1.4447	2.50427	1.14444	1.28046	3.27628	2.57574	0.210543	1.66009	1.39983	2.66277	0.792983	2.54545	1.51427	1.35836	1.35994	4.4776	0.731513	1.40341	2.22844	1.15558	1.63156
LINC01089	0.128415	0.168002	0.218851	0.211821	0.264164	0.769008	0.671048	0.463535	0.335233	0.209755	0.361451	0.306693	1.8744	0.718943	0.189729	0.181846	0.172678	0.143478	0.240162	0.279004	0.133085	0.161685	0.649195	0.204555	0.470325	0.167322	1.03131	0.0985506	0.158858	0.166233	0.456709	0.252292	1.51564	0.416605	0.127501	0.896284	0.409526	0.672375	0.791293	0.249335	0.138589	2.78865	0.735284	0.289365	0.501578	1.1438	1.64519	0.913702	0.953381
AC019080.4	0.0964924	0.0464461	0	0.127201	0.0293231	0.178289	0.213751	0.107809	0	0.0426865	0	0.0583612	0	0	0.0278	0.137819	0.051636	0.0362467	0.0399883	0.068135	0.0513165	0.0740341	0.0436345	1.00816	0	0.350241	0	0.0313915	0.0277102	0	0.0760445	0.0492895	0.0732936	0.0631479	0.0903969	0.14592	0.0208353	0.0844454	0	0.0338275	0	0.0578762	0.0408096	0.0235551	0	8.2583	0.231049	0.0697292	0.132621
AC069307.1	0.304372	0.234413	0.453436	0.609881	0.332985	0.539893	0.674246	0.170034	0.227856	0.107719	0.589623	0.47864	0.448586	0.548107	0.561224	0.376767	0.0651514	0.640276	0.10091	0.401189	0.129497	0.467061	0.275278	0.137518	0.305691	1.07322	0.448624	0.237649	0.454522	0.174617	0.54371	0.963957	0.41615	0.717089	0.190096	0.552341	0.788665	0.532743	0.212457	0.170727	0.415491	0.876301	0.154474	0.237764	0.457927	0.22985	0.534463	0.351922	0.223112
AC048341.2	0.0277096	0.106703	0.190524	0	0.101048	0.204797	0.276221	0.185756	0	0.0980659	0.0715713	0.100557	1.27621	0	0.351265	0.0263849	0.0296565	0.0832713	0.183734	0.0260883	0.147365	0	0.300732	0.0312986	0.0618439	0.0287367	0.238246	0.0360587	0.03183	0.158969	0.174701	0.0849265	0.926097	0.145073	0.103837	0.670459	0.0717991	0.0323335	0.110525	0.194284	0.126086	1.86147	0.187508	0.216458	0.885893	0.732384	1.5924	1.32159	0.914031
AP002748.4	0.522523	0.662213	0.363821	0.857965	0.940678	1.31988	0.776547	0.583802	0.920972	0.690538	1.04212	0.664075	0.755476	1.42184	0.769858	0.560522	0.573393	0.387594	0.603032	0.722357	0.443213	0.385683	0.299099	0.74709	0.870955	1.2484	2.17726	0.438963	0.319105	0.622307	0.604659	0.574365	1.05504	0.605998	1.01621	1.80041	0.719806	1.6825	1.77418	0.398826	0.571831	1.95187	1.91339	0.697515	0.584625	1.63163	0.855231	0.334578	1.00604
MELTF-AS1	0.191121	0.36798	0.273771	0.793626	1.14708	0.847523	0.383681	0.346994	0.214613	0.29592	0.663339	0.404583	0.484131	1.1293	0.385441	0.432212	0.102275	0.358966	0.455425	0.427354	0.393862	0.348266	0.583377	0.580165	0.533193	1.56086	4.5336	0.0932651	0.301868	0.342642	0.326344	0.683389	0.871029	0.31269	0.164127	1.15609	0.464267	1.60291	4.3476	0.217755	0.407648	1.83415	1.03059	0.338251	0.673925	3.21729	1.81148	2.64138	0.48158
AC004492.1	0.183362	0.141216	0.189112	0.0966863	0.557219	0.352349	0.304638	0.163892	0.247079	0.162232	0.331524	0.332706	0.1689	0.454016	0.21131	0.139676	0.137371	0.137757	0.121582	0.10358	0.0975152	0.253233	0.232169	0.0828444	0.245542	0.3613	0.765744	0.143166	0.147439	0.294543	0.231208	0.131129	0.278555	0.0959984	0.0458076	0.388202	0.158371	0.25675	0.3474	0.179988	0.104293	0.0879844	0.248158	0.429706	0.344834	0.576948	0.526867	0.238508	0.436827
AC007292.1	0.638324	0.544279	0.626993	0.53854	0.376877	0.377419	0.464606	0.509418	0.13653	0.419541	0.471066	0.419168	0.571181	0.34895	0.315265	0.798832	0.468461	0.465862	0.181395	0.652488	0.426766	0.671666	0.527826	0.329601	0.223873	0.359363	0.268813	0.23733	0.460896	0.167408	0.881545	0.409909	0.775772	0.286451	0.592306	0.35854	0.535574	0.468185	0.181862	0.537069	0.228214	1.13766	0.154267	0.284935	0.583075	0.688626	0.349361	0.395381	0.300797
AC026740.1	0.292405	0.149027	0.512481	0.653018	0.648149	0.177974	0.438175	0.461219	0.103011	0.213055	0.733041	0.395322	1.014	0.561402	0.376618	0.262048	0.165679	0.620271	0	0.307684	0.402488	0.369515	0.52891	0.40799	0.230331	0.82054	0.612675	0.223828	0.118548	0.217091	1.53627	0.984045	0.23517	0.360206	0	0.858363	0.341689	0.401409	0.10291	0.217078	0.528293	1.36181	0.669257	0.134362	1.06746	0.562856	0.439315	0.969509	0.977136
ZSCAN16-AS1	0.591267	0.811422	0.648734	0.729684	1.20042	6.13651	0.682756	1.03308	4.73707	5.34262	1.39721	0.593487	5.75922	3.36271	1.31929	0.401287	0.861698	1.33263	6.21444	0.746177	0.602133	0.569477	0.591638	0.895202	2.1479	1.14156	2.70408	0.744863	0.614159	3.42095	0.53537	0.816114	4.61536	1.66853	0.911408	2.83461	0.646501	2.17255	2.13257	1.82584	0.78709	5.52337	3.17104	2.87444	0.555975	0.965838	1.25512	1.50909	1.77514
AL132780.2	0.167509	0.197094	0.170629	0.107955	0.169681	0.316384	0.206148	0.207948	0.0417996	0.279944	0.360549	0.168856	0.154297	0.21995	0.171592	0.124056	0.209157	0.125847	0.0617057	0.271608	0.0791861	0.085681	0.16833	0.220739	0.0830789	0.231623	0.27433	0.06055	0.149658	0.0427108	0.176015	0.228175	0.26861	0.162405	0.185988	0.422189	0.241131	0.30405	0.120636	0.117448	0.158793	0.357233	0.393581	0.0999562	0.210014	0.503642	0.401096	0.363145	0.272862
AC083799.1	4.38065	6.67844	7.67569	5.61316	6.85156	5.41451	5.08386	6.84881	2.2385	4.52402	6.19804	10.3811	6.94101	11.005	8.33926	5.21046	6.35259	4.62778	2.37926	5.9261	6.10655	4.81791	4.92197	5.58976	3.73727	6.51218	7.67615	5.60329	5.95946	4.25437	6.42551	8.01902	4.04291	4.05729	5.32249	8.09422	6.25004	9.97904	4.2937	6.709	5.81665	8.25023	5.69092	3.59135	10.8532	6.54845	4.36759	12.2519	5.20573
GLIS2-AS1	0.040016	0.192615	0	0.126602	0.535061	2.366	0	0.0447089	1.07843	0.708094	0.620144	0.0484055	0.14744	2.56713	0.138346	0.114309	0.0428275	0.18038	0.331668	0	0	0	0	0.135597	0.848443	0.414992	2.06433	0.104146	0.0919326	0.321399	0.0420481	0.0408813	0.547115	0	0.0499842	1.02873	0.0345621	0.793787	3.19221	0	0	1.05607	1.55701	0.156295	0.075255	0.302185	0.0638783	0	0.219995
AC046134.2	0.160441	0.30891	0.308883	0.257186	0.319844	0.550207	0.341194	0.430218	0.326694	0.295262	0.488998	0.225131	0.331044	0.426156	0.310625	0.323875	0.357165	0.250717	0.297875	0.277939	0.197956	0.246198	0.313428	0.471177	0.343759	1.41097	0.260128	0.233837	0.361226	0.228271	0.269743	0.222919	0.458223	0.369594	0.344702	1.45576	0.271606	0.381916	0.191984	0.278981	0.357724	0.307945	0.618843	0.325861	0.458629	0.3554	0.28685	0.259708	0.505711
AC080013.4	0.880475	0.887987	0.336329	0.840113	1.07027	4.89606	0.743022	1.70982	1.41243	0.853204	1.51612	0.862199	0.502067	3.7751	0.96636	0.499036	0.605788	0.755986	1.66805	0.592113	0.579742	1.31892	0.834233	0.734047	2.38618	1.2827	3.93963	0.300082	0.722429	0.793769	0.859104	0.942348	1.01911	1.02438	0.31423	7.13298	0.688047	4.35421	0.418086	0.558545	1.14468	0.402369	7.05749	0.880214	0.275973	1.24009	0.836619	0.484773	1.5751
KCNMB2-AS1	0.595388	0.255605	0.626969	0.704261	0.244504	0.0356789	0.855507	0.350585	0	0.227796	0.0311722	0.145989	0.66701	0.126776	0.574873	0.658858	0.0516665	0.531932	0	0.537827	0.239619	0.197541	0.349283	0.354428	0.107742	0.750961	0.0494123	0.335041	0.480594	0.221561	0.946891	0.419208	0.0977826	0.386132	0.482402	1.07071	0.660175	0.0469419	0.008023	0.0564126	0.274578	0.463284	0.0272225	0.251403	0.922997	1.88352	1.02749	1.68612	1.99049
DLG5-AS1	0.251435	0.564792	0.256119	0.441938	0.815027	1.23887	0.402263	0.593058	0.501938	0.593228	0.793751	0.439327	1.95577	0.974733	0.676105	0.399024	0.299001	1.09142	1.06515	0.657565	0.445727	0.385829	0.55587	0.315557	0.561167	2.89727	0.995125	0.399904	0.417189	0.38466	0.29356	0.399579	0.466852	0.390039	0.0697931	1.43643	0.772147	0.847576	0.473588	0.39176	0.635607	2.88217	1.46512	0.818383	1.78634	0.527428	0.624355	1.37282	0.511966
AC008438.1	0.916941	0.310148	0.283993	0.810193	0.662735	0.69601	0.631323	0.443017	0.964715	1.09632	1.08817	0.539602	0.684829	0.529949	0.485512	0.566338	0.928319	0.409607	0.821618	0.676634	0.474467	0.836626	0.537921	0.307912	0.608413	0.642519	0.395712	0.41924	0.540879	1.10896	0.468733	0.759543	0.903554	0.756854	0.711978	0.749534	1.26287	0.318093	0.222408	0.868794	0.42287	0.416203	1.55121	0.725961	0.372848	0.623819	0.909888	0.358172	0.272489
ZBTB11-AS1	0.639847	1.00275	0.682081	0.957247	1.20585	0.762503	0.824065	1.13606	0.675793	0.675826	0.871171	0.761994	0.858945	0.887614	0.977449	0.732053	0.886527	0.871981	0.534441	0.569721	1.13428	0.776346	0.834385	1.01965	0.758303	0.689283	0.846833	0.839091	0.717899	0.688628	0.755732	1.0692	0.580203	0.627565	0.402716	0.870093	0.878228	1.17491	0.430303	1.03636	0.993058	0.809212	0.897841	0.668371	2.81705	0.711672	1.04515	1.01795	1.34526
TIPARP-AS1	0.0976466	0.240231	0.198931	0.240282	0.422029	0.497163	0.228324	0.206074	0.519817	0.633558	0.504424	0.209989	0.579647	0.341911	0.212557	0.154964	0.30191	0.179326	0.431644	0.367733	0.173101	0.116542	0.0785004	0.196078	0.302685	0.337553	0.852886	0.141187	0.186944	0.31122	0.319217	0.177348	0.379093	0.302949	0.203285	0.951621	0.281127	0.493743	0.519307	0.213	0.197474	0.859005	0.330382	0.296637	0.244849	0.600836	0.415668	0.674271	0.0795302
AP003774.2	0	0.0584723	0.255214	0.0427031	0.123052	0.269344	0.0672742	0.180965	0.030313	0.214957	0.0784409	0.0734726	0.223793	0.205081	0.0699964	0.0192782	0.0433373	0.0304213	0.0671233	0.0953078	0.0430692	0.124272	0.109865	0.137211	0.13556	0.398935	0.0248679	0.0263465	0.0232568	0.0232303	0.0850974	0.0620519	0.0307571	0.19433	0.0505792	0.275554	0.0874339	0.0944985	0.0201888	0.312301	0.207282	0.194299	0.0685019	0.039539	0.114226	0.229337	0.743346	0.117045	0.111307
PRRT3-AS1	0.797712	0.703954	1.32043	0.677686	0.700317	1.70321	0.859005	0.668449	1.99059	2.94078	0.658188	0.482478	3.67399	0.872876	1.2002	0.654079	0.877475	1.9644	2.38758	0.208622	1.15487	1.63213	0.561137	0.926063	1.36001	0.6894	0.299387	0.461364	0.687249	2.61875	0.395828	0.724411	1.3465	0.889418	0.525892	1.64196	0.593297	0.20685	0.353535	1.52257	0.957863	3.08346	1.79934	1.55786	0.166688	1.53389	0.990426	1.05684	0.974569
GAS5	17.3937	22.8193	38.8858	27.1988	27.5425	36.5333	27.1756	14.9205	27.9103	25.8654	37.5514	22.8171	29.745	30.0519	27.4677	22.8237	16.0652	22.408	7.59027	19.4839	22.9683	29.6231	18.2253	31.0104	14.7227	23.0007	40.8691	13.6919	21.2671	9.76803	25.4271	28.9898	19.8946	17.1554	54.424	37.5456	26.9392	26.942	18.1141	15.0644	22.6423	62.6683	62.1151	13.2485	5.278	39.6145	25.3434	23.0212	31.7582
MCCC1-AS1	0	0.0171213	0	0	0.0864745	0.131445	0.177287	0.0794825	0.0532557	0.0944125	0.0918733	0.129081	0	0.0400333	0.0819827	0.101608	0	0.106892	0.0294816	0.0502328	0	0	0.0965093	0.0803536	0.0595399	0.147553	0.087379	0	0.0408589	0.0204063	0.149505	0.0181695	0.378252	0.0775935	0.0222152	0.403425	0.0614437	0.0415052	0.0177345	0.124698	0	0.256017	0.0601742	0.121563	0.20068	0.447682	0.511027	0.179929	0.0977754
AC097534.1	0.13057	0.0251397	0.0897768	0.165239	0.19046	0.0772016	0.376012	0.233413	0.390985	0.0924191	0.1349	0.347479	0.0481089	0.0881731	0.150472	0.298387	0.0279488	0.235429	0.0865774	0.122931	0.0833278	0.280505	0.236179	0.235971	0.0582828	0.054164	0.0320753	0.0679648	0.179983	0.299631	0.219522	0.186751	0.357042	0.182292	0.260954	0	0.202994	0.0609433	0.0781203	0.219717	0.356477	0	0.132533	0.203994	0.0491107	0.0328672	0.125059	0.0754842	0.0478555
AP001574.1	0	0	0.285554	0	0.0605797	0.1105	0.165598	0.0556814	0	0	0.74016	0	0	0.0560906	0.057433	0	0.0266691	0	0.0413066	0.0938416	0	0.0382374	0.135219	0	0.0278071	0.103368	0.27546	0	0	0.0571824	0.0261838	0.0509144	0.113565	0.130459	0	0	0	0.0581529	0	0.0698854	0.0283462	0.298921	0.92741	0.072995	0.0937241	0.0940869	0.0795554	0.036014	0
SREBF2-AS1	0.678223	0.464492	0.641593	0.849662	0.957216	0.780488	0.9327	1.29684	0.470242	0.70075	1.00522	0.545108	0.612154	1.07071	0.834055	0.823501	0.647929	0.601872	0.309364	0.647111	0.411528	0.775315	1.13622	0.940875	0.579065	1.04324	1.48718	0.414633	0.59607	0.506606	0.55961	0.739392	0.836709	0.722873	0.261543	1.38358	0.91996	0.987918	0.612757	0.689362	0.838836	1.21221	1.22437	0.65781	0.91595	1.38068	1.0754	0.828911	1.78508
TRBV11-2	0.233427	0.288922	0.152855	0.0703345	0.0405349	0.197167	0.295479	0.558861	0	0.118016	0	0.201689	0.245733	0.337781	0.345865	0.285772	0.499654	0.100211	0	0.0941866	0.0709376	0	0.482546	0.225995	0.0372124	0.345826	0	0.0433942	0.421358	0	0	0.136271	0.0506588	0.261878	0.0833069	0.201713	0.230414	1.28407	0.0332522	0.374093	0.151736	0	0	0.0976845	0	0.545612	0.425856	0.240976	0.183329
AC018752.1	0.132092	0.699397	0.0756856	0.487562	0.481697	0.390505	0.29261	0.737914	0.889965	0.23374	1.19413	0.399463	0	0.669003	0.0761126	0.503106	0.212058	0.0992384	0.43793	0.186544	0.210747	0.101348	0.358396	0.298401	0.368511	0.410963	1.13572	0	0.303467	0.378903	0.555199	0.202422	0.50167	0.345781	0	0.199754	0.285221	0.847734	1.05374	0.370461	0.300525	0	0.111731	0.709398	0	0.581878	0.421721	0.0954545	0
AL590666.2	0.305135	0.362868	0.123413	0.681447	0.654548	0.31838	0.238566	0.942543	0.0806213	0	0.254985	0.173698	0	0.424231	0.206849	0.256365	0.268943	0.0539396	0.148769	0.439372	0.0572741	0.27543	0.162334	0.182465	0.180269	0.912106	0.176372	0.0233573	0.0206181	0.0205947	0.811007	0.128361	0.299943	0	0.358725	0.244291	0.27905	0.460774	0.0894914	0.201359	0.12251	0.172254	0.151825	0.175265	0.270044	0.225908	0.0859576	0.129707	0.394713
AC118553.1	0.37389	0.959839	0.190427	0.7667	0.530234	1.04393	0.713209	0.905099	0.497596	0.404316	0.563337	0.427151	0.153067	1.26242	0.239377	0.296679	0.42239	0.312109	0.37876	0.997371	0.176748	0.318742	0.112717	0.35193	0.741749	1.27095	1.25015	0.378424	0.262464	0.595832	0.632969	0.297091	0.473331	0.199374	0.778379	1.97894	0.430575	1.16341	1.92629	0.320406	0.236291	0.847202	1.26504	0.669325	0.273446	0.993443	0.331582	0.540374	0.494848
AL162595.1	0.141355	0.181441	0.175486	0.111805	0.272058	0.24377	0.273989	0.263221	0.141093	0.104222	0.319468	0.0997446	0.0651033	0.23864	0.0814504	0.100948	0.13868	0.159297	0.410062	0.0776326	0.0751754	0.271138	0.213072	0.239496	0.236613	0.207676	0.390652	0.0459866	0.162375	0.121643	0.173289	0.108309	0.304216	0.143901	0.0882837	0.409713	0.101741	0.233669	0.18794	0.0825919	0.227801	0.113047	0.298917	0.20704	0.132918	0.904375	0.056412	0.306446	0.863471
AC139795.2	0.528366	0.561014	0.258221	0.770266	1.11451	0.447933	0.998316	0.503518	0.36064	0.604973	0.973366	1.0997	0.529638	1.11063	0.376086	0.873037	0.449065	0.735532	0.218965	0.563291	0.504139	0.786935	1.01194	0.763555	0.658985	0.870274	0.906664	0.515675	0.490902	0.329868	0.889951	0.777935	1.58173	0.772921	0.262053	0.91652	0.650976	0.825067	0.410649	0.860776	0.636406	0.894818	0.906994	0.758714	0.584504	1.16376	1.28997	0.336898	0.441413
LINC02761	0.0701311	0	0.120551	0.11094	0.213122	2.2288	0.0776774	0.117534	4.72507	3.04042	0.633996	0.254503	1.0336	0.315727	0.121231	0.0333891	0.375292	0.948392	6.10337	0.297125	0.0372971	0	0.443992	0.475288	1.52609	0.290922	0.732194	0.045631	0.120839	4.10387	0	0.143295	2.98312	0.82613	0	0.106055	0.151432	0.245501	0.174831	1.42599	0.359004	2.52388	0.533891	2.53375	0	0.353069	0.111952	0.0506794	0.321298
AC108047.1	0.437798	0.518725	0.385922	0.497217	0.204681	0.298679	0.261104	0.188131	0.100843	0.476736	0.304444	0.325898	0.310207	0.341125	0.0776198	0.320668	0.360429	0.253009	0.725729	0.412183	0.1791	0.206709	0.304578	0.646658	0.225485	0.558801	0.124093	0.0438238	0.348161	0.579608	0.106161	0.309645	0.409283	0.440785	0.378593	0.458347	0.494478	0.314371	0.23507	0.472246	0.229857	0.727178	0.341831	0.690562	0.0633334	0.5934	0.376313	0.340706	0.493717
AC016065.1	0.681662	0.919614	0.685504	0.978067	0.715869	0.726574	0.837189	0.792691	0.645685	0.582597	0.916267	0.661904	0.6578	0.532345	0.849691	0.763876	0.526074	1.14966	0.545771	0.938656	0.72011	2.51186	0.780067	0.769953	0.434678	0.976235	1.2018	0.555162	0.511363	0.649119	0.657808	0.549543	0.450853	0.542202	0.920976	1.12901	1.22558	0.757534	0.30981	0.526713	0.712134	0.723157	1.12965	0.593165	0.4622	1.10307	0.962312	0.556265	0.620344
LIPE-AS1	0.439719	0.401525	1.05597	0.334156	0.145417	0.425352	0.41183	0.751381	0.174271	0.440539	0.292289	0.414575	2.08476	0.465787	0.383783	0.289394	0.332198	0.359503	0.133991	0.605766	0.196022	0.208379	0.286569	0.3652	0.288644	0.38225	0.389188	0.332386	0.471679	0.137262	0.55378	0.687054	0.363472	0.327265	0.949082	0.459606	0.499869	0.403685	0.251478	0.303772	0.33102	4.65431	0.541503	0.220997	0.212817	0.292993	0.28387	0.242992	0.177752
AC008764.6	0.0657585	0.088627	0.135641	0.0901533	0.103914	0.145803	0.0946845	0.183676	0.0689184	0.0581807	0.152863	0.095454	0.302861	0.125817	0.159141	0.112706	0.0774165	0.276659	0.109006	0.0990575	0.0769376	0.110997	0.142735	0.0891308	0.132087	0.136392	0.234232	0.102686	0.0981977	0.165992	0.0898273	0.107489	0.179815	0.137711	0.0328557	0.178997	0.0851942	0.130443	0.11803	0.0553274	0.149609	0.126214	0.0556226	0.173368	0.1484	0.190357	0.325412	0.152063	0.433822
AL365181.2	0.00844533	0.0447163	0	0.115783	0.0359304	0.0312089	0.0327392	0.0707683	0.00632226	0.0149442	0.043627	0.0408637	0.00777925	0.0475256	0	0.0321663	0.0271161	0.00634485	0.00699982	0.0357804	0.00898278	0.0259188	0.00763807	0.0190784	0.0471219	0.100721	0.0311196	0.01099	0.00970115	0.0145352	0.0709937	0.00431398	0.0384894	0.00736921	0.0263728	0.0446998	0.0401186	0.0147819	0.0126321	0	0.00480355	0.0303931	0.0642922	0.0494789	0.00794124	0.0531466	0.0337037	0.0183088	0.0541679
TMEM44-AS1	1.44687	1.68551	1.12859	1.58998	1.6553	3.43271	2.94924	1.46712	0.964814	1.39847	1.96277	1.3531	2.19513	1.80633	1.51327	1.05353	2.12109	0.895185	1.22945	1.88878	0.944059	1.04481	0.96768	1.2772	1.20756	3.22796	3.8978	0.806922	1.04749	1.06025	1.90363	1.22973	1.77319	0.625948	2.85522	4.08184	1.58572	3.64617	4.51018	1.46628	0.899024	4.46314	4.07265	1.22284	1.80639	4.97341	1.80503	2.00326	1.27003
AL133467.1	0.164416	0.0923309	0.157011	0.0288988	0.099929	1.53921	0.0910538	0.183698	0.512848	0.169714	0.477755	0.0828694	0.302897	0.539724	0	0.10437	0.131976	0.0823489	0.908496	0.0257993	0	0.0210248	0.0247834	0.015476	0.183476	0.0142092	0.151461	0	0.0157387	0.0628833	0.0431914	0.0279952	0.124887	0.0597774	0.0342288	0.269357	0.201177	0.223827	0.0546502	0.0960661	0.218206	0.0657446	0.672188	0.307711	0.025767	0.172445	0.153102	0.0594067	0
BOLA3-AS1	0.148369	0.2571	0.0680098	0.242528	0.775512	1.49133	0.271151	0.37298	1.01074	0.800756	1.25505	0.762769	0.328001	0.985225	0.453107	0.31787	0.436682	0.54619	1.25433	0.447001	0.72593	0.580566	0.697772	1.18148	1.01825	0.407751	1.21188	0.424761	0.528337	0.663927	0.296217	0.151577	0.879044	0.563166	0.213128	0.482395	0.147369	0.908916	0.495628	0.832224	0.582288	0.231379	1.04165	1.40529	0.223221	0.541539	1.48028	1.05073	0.339868
AC005261.3	0.77605	1.23885	1.27207	1.08777	1.44486	1.14713	1.34918	1.0756	0.970716	2.01641	1.50969	1.43783	2.24406	2.56502	2.23018	0.879255	1.28266	2.03693	1.23759	1.47978	1.87029	0.904445	0.923981	1.47574	1.14007	1.74207	2.015	0.869262	0.959153	0.890435	1.13545	1.77634	1.17894	1.47433	0.319032	2.42143	1.55267	1.35259	0.48978	0.578561	1.87736	2.87534	1.612	1.79373	2.03215	1.80511	3.08922	1.85988	1.67418
SERTAD4-AS1	0.623356	1.16106	0.263995	1.27191	1.76254	3.92606	1.29081	1.43834	1.19706	0.695399	2.08259	1.09828	1.17335	3.70617	1.18687	0.425811	1.62437	1.2217	1.25796	0.918601	1.34047	1.10211	0.710843	0.673482	1.69368	2.13613	3.39551	0.599566	0.607085	0.808527	0.412943	0.969098	0.699939	0.532103	0.727857	5.30762	0.807597	2.97275	2.35123	0.760109	0.832431	2.21083	4.69961	1.58786	0.942936	3.93984	1.90363	0.509217	1.01817
MAPKAPK5-AS1	1.93684	2.57952	2.36252	2.19296	2.68656	4.36471	2.68486	2.11088	2.4818	2.65984	3.82874	2.45071	7.27863	4.3999	2.69764	1.80465	1.71684	2.62457	2.21595	2.13676	2.29392	2.28833	2.17083	2.48298	2.14149	2.71104	4.17416	1.65451	2.07471	2.18824	2.15382	2.37326	3.42976	2.05812	3.09465	5.05832	2.73509	3.89614	2.5001	2.46607	2.58852	6.52844	4.74404	2.33794	2.17878	7.37297	3.4048	5.58138	4.3224
CAHM	0	0.190035	0.104406	0.048041	0.203037	0.516243	0.168185	0.135723	0.43196	0.940437	0.176492	0.0367363	0.7553	0.478523	0.244987	0.0578347	0.146263	0.0684479	0.578938	0.128666	0.016151	0.116505	0.0823991	0.102908	0.406679	0.141727	0.298415	0	0.0174426	0.609796	0.0319115	0.0930779	0.53056	0.185497	0.0758688	0.229628	0.0918056	0.283495	0.363399	0.127759	0.0518205	0.837914	0.308258	0.489295	0.114226	0.0955571	0.363593	0.131676	0.16696
Z93930.2	0.222129	0.302942	0.413645	0.361146	0.303764	0.588282	0.266534	0.434315	0.318719	0.294798	0.406398	0.223916	0.39217	0.468757	0.234655	0.220323	0.208019	0.417206	0.214794	0.243988	0.255954	0.184632	0.217638	0.303171	0.588716	0.86386	0.863982	0.120441	0.170107	0.24425	0.145881	0.0756443	0.281208	0.26651	0.300585	0.965751	0.223831	0.550791	1.5505	0.194681	0.168458	0.821606	1.11169	0.289199	0.121841	0.465954	0.265942	0.133766	0.678442
LINC00526	0.355555	0.433101	0.141361	0.321401	0.423379	1.26565	0.659035	0.543183	0.630122	0.603485	1.04956	0.394989	0.668393	1.21685	0.40975	0.435287	0.442665	0.337993	0.601424	0.539702	0.254694	0.40085	0.328132	0.557333	0.542528	0.376259	0.855615	0.245507	0.275062	0.482894	0.358362	0.281699	0.826752	0.614168	0.389743	1.16316	0.632993	0.821305	0.448612	0.386662	0.511774	0.83564	1.11707	0.503062	0.450326	1.38817	0.776079	0.304131	0.917524
AC116914.2	0.0935081	0.0900193	0.321469	0	0.22733	0.0691101	0.362494	0.522372	0	0.165465	0.362284	0.339337	1.292	0.210484	0.0538804	0.133556	0.100078	0.210754	0	0.132055	0.298376	0.0717444	0.93027	0.264049	0.104348	0.048487	0.229708	0	0.161119	0.0536453	0.343899	0.143295	0.568214	0.285576	0.0584007	0.282814	0.201909	0.218223	0.0466217	0.0655626	0.0531857	1.68259	0.395475	0.228266	0.439634	0.823827	1.26879	0.405436	0.771115
LINC00476	0.426837	0.680572	0.317939	0.585183	0.7653	0.717688	0.676646	0.685536	0.423383	0.495666	0.795852	0.509871	0.516039	0.876729	0.411963	0.441993	0.511075	0.372786	0.866759	0.439537	0.227	0.446208	0.443943	0.455002	0.39594	0.616954	0.46857	0.27078	0.180801	0.42241	0.400859	0.471497	1.01318	0.321237	0.353221	0.931913	0.288017	0.638142	0.441589	0.32172	0.242777	0.940863	0.744656	0.752822	0.115391	0.386125	0.587681	0.196636	0.268882
PTCSC2	3.26797	1.02728	0.458566	3.37606	0.24321	0	2.95479	0.894178	0	0.590078	0.516787	1.29081	0.245733	0	1.3066	3.23875	1.57034	1.90402	0.110556	4.58375	1.135	2.35385	2.89528	0.97931	0.223275	2.35162	0	3.21117	2.52815	0.22957	3.15361	2.31661	3.03953	1.80405	3.5822	1.51285	5.18431	0	0	1.49637	1.44149	0.640043	0.225653	1.10709	0.125425	5.45612	4.47148	0.192781	0
AC100861.1	0.795737	0.733906	0.605795	0.80984	1.10931	0.575776	0.764256	0.789583	0.183291	0.305248	0.582099	0.632736	0.594583	0.651339	1.11582	0.927248	0.4824	0.969898	0.101467	0.665354	0.929238	1.18691	0.905885	0.879946	0.235968	0.854085	0.546789	0.608264	0.799006	0.325624	0.450233	0.795889	0.422675	0.509832	0.375341	0.732106	0.903562	0.623342	0.066586	0.819332	1.10776	0.640829	1.01669	0.173874	0.596499	1.79993	0.950468	0.796196	0.744413
AC093278.2	0.651528	0.35314	1.19209	0.259827	0.272865	0.720274	0.660992	1.32741	1.62307	0.901003	1.20202	0.205309	1.44236	0.283455	0.574168	0.563033	0.550811	0.723941	1.60642	0.335054	0.238761	0.814941	1.00024	0.865782	0.610973	0.119237	0.228645	0.21374	0.44653	0.508843	0.362443	1.2753	1.26425	2.22148	0.191489	0.662365	0.60056	0.817744	0.262057	1.21305	1.00274	1.49747	0.370489	1.75353	1.85336	1.26792	3.6358	0.387733	0.341132
AL844908.2	0.118308	0.256261	0.237258	0.249535	0.359527	0.174878	0.0655192	0.297411	0.13285	0.261687	0.57296	0.143112	0.599375	1.06523	0.136341	0.197141	0.379861	0.0444415	0.0490292	0.278465	0.0629185	0.0907722	0.160499	0.0334079	0.198035	0.337406	0.508603	0.115466	0.0339751	0.067873	0.155395	0.120866	0	0	0.0738896	0.357821	0.0766377	1.00086	0.442399	0.207377	0.0672915	1.20634	1.10079	0.144403	0.0556232	0.595611	0.188858	0.213735	0.379411
AL359513.1	0.537378	0.329209	0.783761	0.540957	0.415683	2.23857	0.703419	0.518527	0.804573	1.25347	1.29336	0.709136	0.584994	0.522337	1.04153	0.441911	0.784273	0.807448	1.09325	0.850892	0.415691	0.262376	0.441829	0.63457	0.654191	0.202653	1.23009	0.413219	0.589227	1.12106	0.564668	0.349363	0.593718	0.831239	0.976351	0.849584	0.569623	0.76956	0.779427	0.411032	0.38901	2.40275	1.11571	0.882492	0.229683	1.35269	0.506898	0.917871	0.447625
AL118558.4	0.167968	0.141489	0.120303	0.154997	0.153132	0.558639	0.255808	0.164209	0.471535	0.185765	0.271154	0.228581	0.309441	0.378092	0.217767	0.0999613	0.292126	0.031548	0.348046	0.0790702	0.0669966	0.386622	0.151913	0.237155	0.16401	0.239517	0.618935	0.136611	0.0964725	0.33727	0.220623	0.214501	0.542237	0.348093	0.0262263	0.412764	0.108807	0.465492	0.209366	0.147212	0.071653	0.554111	0.355195	0.24602	0.157943	0.0528513	0.402197	0.242761	0.0769529
AC127024.6	0.0962648	0.0617821	0	0.0676804	0.0390053	0.142295	0.0710821	0	0.0480432	0.0567811	0	0.116447	0.47292	0.21669	0	0.0611084	0.0686856	0.0482149	0	0.0906324	0.136521	0.147719	0.174126	0.108733	0.0716164	0.0998329	0.0788266	0.0835133	0.0368598	0.110454	0.0337178	0.0983465	0.0974943	0.0839986	0.0801633	0.339677	0.138574	0.187214	0	0.044997	0.0730049	0.769863	0	0.0626655	0.30173	0.242318	0.307339	0.0463765	0.235214
BX470102.1	0.128111	0.19733	0.14681	0.297233	1.52613	0.68173	0.567586	0.314899	0.0767244	0.544072	0.16545	0.433917	2.02973	0.317213	0.236221	0.170781	0.466182	0.769985	0.0849469	0.289477	0.436045	0.0393175	0.278078	0.202587	0.343111	0.903447	0.283241	0.0666849	0.441484	0.26459	0.53847	0.235587	0.622788	0.0670723	0.19203	1.12366	0.243432	0.298978	0.102199	0.143719	0.0582939	1.53683	0.346766	0.550418	1.54195	2.38637	0.981633	1.07391	1.26777
AC015802.3	0.0238692	0.0459572	0.0820591	0.0503447	0.0870434	0.635085	0.343688	0.106674	0.428849	0.422372	0.15413	0.0288734	0.0879465	0.24178	0.0825221	0.11364	0.0255462	0.0358651	0.197837	0.0449452	0.0761645	0.0732548	0.129526	0.134804	0.346271	0.346554	0.263862	0	0	0.191711	0.075244	0.0975413	0.471394	0.166622	0.0298151	0.252672	0.020616	0.362078	0.0714047	0.167357	0.0271527	0.286335	0.24228	0.396222	0.0448889	0.480669	0.304823	0.0689952	0.131225
AC068888.1	0.200863	0.507884	0.0998372	0.579341	0.803085	2.22502	0.766605	0.735446	0.876844	1.2119	0.734459	0.594263	0.392333	1.60154	0.189645	0.380215	0.40664	0.236358	2.18634	0.549103	0.296015	0.256235	0.2714	0.336218	0.980311	1.17707	1.78943	0.144863	0.280769	0.746941	0.300066	0.343659	1.11028	0.424445	0.172304	1.52608	0.447303	1.25097	1.42136	0.481889	0.192706	0.958016	0.929344	1.34221	0.182047	2.03768	0.482894	0.216852	0.257221
SNHG19	12.6904	13.1361	17.5059	17.5368	18.8111	29.3433	12.5138	15.7344	14.4736	21.3298	19.2662	14.0036	50.7158	35.9536	26.4071	14.2429	15.7961	16.1991	8.17726	18.5773	27.3346	11.2934	15.1833	27.8594	24.239	18.2766	69.679	12.6833	15.9484	11.0919	10.1579	20.8495	16.1966	17.773	19.5289	35.3139	20.5129	25.1598	52.9188	8.86993	17.3325	106.517	39.5052	8.19636	3.29185	41.4076	16.0667	11.1542	17.8612
LINC02362	0.0196681	0.0710036	0.0901553	0.0725969	0.0717235	1.6208	0.043569	0.142836	0.0957044	0	0.0381007	0.0356875	0.298929	0.304373	0.0396655	0.00936392	0.02105	0.0147764	0.0163017	0.0879574	0.0313797	0.0377261	0	0.0222156	0.213995	0.433439	0.34425	0	0.0112964	0.0451342	0.0775011	0.0452102	0.0373487	0.017162	0	0.594859	0.0297281	0.53359	0.0784497	0.0482657	0.0559344	0.011797	0.033273	0.00960252	0.0369883	0.0618859	0.156983	0.0781712	0.180215
AC093673.1	3.25439	6.93294	2.76696	6.222	11.6636	11.1728	5.65103	3.44838	2.2005	4.08684	4.01307	2.53979	14.6598	8.36529	5.37158	2.13917	5.37062	6.59353	3.30644	4.4477	7.39196	4.54281	2.39263	2.41898	4.31113	6.83712	5.62199	3.79779	2.05004	8.26312	4.72133	3.21751	2.39222	2.96795	2.51772	10.2556	5.73048	11.4168	1.40275	3.62142	3.511	8.0598	4.68857	5.14592	13.3066	11.6801	8.34559	11.3794	8.84958
AC023302.1	0.0276533	0	0.190137	0	0.168072	0.0817521	0.27566	0.123586	0.0414031	0.0489333	0	0.36796	0.254723	0.124494	0.0318683	0.0789938	0.0887887	0	0	0.104141	0.117652	0.0848683	0.35014	0.031235	0.0308591	0.229426	0.0339659	0.0719708	0.0317653	0.126917	0.145288	0.282513	0.294068	0.072389	0.0690838	0.376366	0.191075	0.0322678	0.1103	0.0387779	0	0.862497	0.0935635	0.0540044	0.208022	0.139218	0.176574	0.1199	0
AL136295.6	0.186092	0.358299	0.189559	0.218058	0.226207	0.39733	0.412233	0.300324	0.712032	0.658592	0.453956	0.325155	0.876124	0.162901	0.452743	0.177196	0.199167	0.497097	0.754066	0.253073	0.241921	0.412476	0.261807	0.280261	0.323036	0.32165	0.533338	0.242163	0.213764	0.450767	0.130362	0.253489	0.439762	0.487141	0	0.43776	0.410753	0.337782	0.494841	0.260955	0.470427	1.38903	0.839512	0.908555	0.311084	1.09301	0.660141	0.239071	0.378917
SNHG12	0.410943	0.453788	2.28074	0.828519	1.50838	1.33399	1.59306	1.13434	0.241283	1.21909	1.09264	2.43188	5.94518	0.961297	2.18218	1.26596	0.702842	1.75555	0.360641	0.743452	3.86529	1.15609	3.65832	1.01935	0.791279	1.07797	2.885	0.519034	1.64292	1.5902	1.29967	2.09503	2.46042	1.07574	0.558603	2.02274	2.28967	1.71121	0.349517	0.954784	0.912032	6.38925	1.39722	0.68058	1.11378	3.07793	5.06146	4.61166	3.38884
AF131215.5	0.589405	0.661983	0.474411	0.836179	1.14292	0.923095	1.54658	1.3249	0.630335	0.372489	1.48613	0.976098	0.103413	1.74529	0.824795	1.04228	0.52568	0.600958	0.709519	0.911652	0.500038	1.05519	1.06613	0.863884	0.900468	1.04058	1.92192	0.392629	0.959153	0.281783	0.965871	0.659498	1.08727	1.04697	0.490819	0.986822	0.618161	1.82583	0.923585	0.580528	0.822143	0.117842	0.925888	0.623488	0.118762	0.883127	1.70254	0.0608467	0.912957
AC013731.1	0.0462246	0.0444999	0.0706285	0	0.0749185	0.113879	0.102397	0.0344304	0.0461389	0.0272652	0.0198989	0.0372772	0.113544	0.0346834	0.124297	0	0.0329815	0.0463038	0	0.0580266	0	0.023644	0.139354	0.0174039	0.0343888	0.0319586	0.113553	0	0	0	0.0809534	0.0314827	0.163852	0.0537794	0	0.163106	0.159698	0.053938	0.0153645	0.0648201	0.0350556	0.0739348	0.0521328	0	0.057954	0.34907	0.172175	0	0.141182
AC005476.2	0.419489	0.457683	0.464693	0.870038	0.509915	0.45472	0.526578	0.749896	0.104678	0.668068	1.20991	0.507437	0.386404	0.503605	0.515657	0.838812	0.239447	0.357177	0.0463585	0.513428	0.565167	0.600795	0.404684	0.726527	0.530535	1.40662	0.772873	0.454903	0.819174	0.336923	0.837506	0.728552	0.531058	1.09811	0.820912	1.69165	0.640092	0.685284	0.655338	0.176473	0.493102	1.34192	1.30104	0.122884	0.0525934	0.193589	0.781246	0.323348	0.153748
PVT1	0.693523	0.856019	1.67181	0.817586	1.8697	0.995849	1.18789	0.589444	0.155753	1.70933	1.00761	1.66886	2.10812	2.16603	2.12082	1.55894	1.28303	1.23559	0.332574	0.937442	1.68607	1.42149	1.1111	1.01556	0.693765	1.02747	1.53939	1.64059	0.899075	0.86395	0.913531	1.72575	1.06862	0.946632	1.55312	1.16114	0.949844	1.06648	0.577945	0.864847	1.07069	2.07394	1.12716	0.408735	1.94707	5.3245	2.06392	2.24809	1.75659
AC007098.1	0.532743	1.21172	0.161011	1.09279	0.697396	0.415374	1.21256	0.457862	0.271721	0.341859	0.672891	0.5028	0.0862814	0.283325	0.640931	0.808293	0.44486	0.0879652	0.0776365	1.02519	0.423428	0.574943	0.465936	0.588519	0.450776	1.13533	0.20134	0.182838	0.329518	0.188082	1.27954	0.72369	0.604767	0.413776	0.658139	1.8326	0.793858	0.22543	0.087566	0.155979	0.412899	0.210685	0.990388	0.154345	0.484429	0.515778	1.25228	0.372289	0.257481
MUC20-OT1	0.317736	0.398166	0.136431	0.361173	0.487718	0.305111	0.941892	0.395594	0.18751	0.450067	0.584061	1.18017	0.47996	0.320194	0.40893	0.694161	0.290416	0.346159	0.147374	0.460727	0.293553	0.290642	0.671216	0.199092	0.183755	0.731181	0.515609	0.0382285	0.577224	0.347715	0.787157	0.590768	1.35294	0.257687	0.282938	0.973846	1.32608	0.2598	0.144156	0.604917	0.20051	1.19077	0.426355	0.391026	0.628072	0.965216	0.969989	0.560892	0.682855
LINC01589	0.223447	0.549725	0.0853535	0.130915	0.663944	0.293592	0.549978	0.194174	0.408893	0.30753	0.128254	0.270293	0.64034	0.223544	0.228893	0.260045	0.425149	0.22383	0.864273	0.397371	0.158444	0.419076	0.179634	0.308474	0.332467	0.978411	0.030495	0.0323081	0.0570385	0.227895	0.182618	0.507286	0.188584	0.0433277	0.310121	0.675811	0.192993	0.086911	0.0742713	0.139261	0.0847283	0.416962	0.0420011	1.57579	0.140073	3.49976	0.198163	0.251178	0.318484
AC079305.2	2.31756	0.708699	0.843614	0.86262	1.35885	0.483632	0.905976	0.51787	0.285756	1.10968	0.387331	0.494725	0.954369	0.981979	1.38253	1.53175	2.33448	0.163873	0.316381	1.54021	0.725013	1.79907	0.542502	2.61773	0.365114	0.452416	0.669789	1.17086	0.689034	0.656967	1.28925	1.55988	0.497045	0.737527	0.681147	0.453551	1.55426	0.509042	0.217505	0.649977	1.05455	3.0091	0.276753	0.638962	0.102552	1.2697	1.82802	0.19703	0.249827
AC093752.1	0.819692	0.504936	0.816324	0.800126	0.714671	0.609425	0.934914	0.490619	0.281247	0.587094	0.954624	0.761364	0.543811	0.80998	0.449825	0.991891	0.644908	0.531514	0.465061	0.496113	0.358084	0.486658	1.19144	0.661329	0.400189	0.432627	0.584309	0.61905	0.804266	0.341495	1.07921	0.438647	1.03029	0.723761	0.981221	0.863274	0.743795	0.569329	0.301649	0.711561	0.635511	0.883804	1.22161	0.747986	0.52302	0.970258	1.36691	0.578238	1.02825
AL033397.2	0	0.0239448	0.0285032	0.183616	0.483751	0.036766	0.413238	0.111159	0	0.0440131	2.53764	0.571662	0	0.111976	0.14332	0.18947	0.0798611	0.186866	0	0.0234175	0.264557	0.076335	0.179962	0.112378	0.0832688	0.206358	0	0.0323671	0.0285714	0.0570778	0.182952	0.0254107	0.831286	0.173628	0	0.0752274	0.0859314	0.116093	0.0248024	0.139515	0	0.059675	3.95533	0.0728615	0.935528	0.939149	0.39705	0.287585	0.136742
MIR133A1HG	0	1.69409	0	0.0065577	0.139834	14.086	0.681843	0.0173686	19.0716	22.1661	0.0281068	0.364811	0.00572778	0.0104978	0.268725	0	0.252893	1.11652	15.575	0.00292719	0.0661392	0.00954187	1.72652	0.393321	5.02388	0.0193461	0	0.230616	0.257142	14.8795	0.00326699	0	30.8615	2.27887	0.0038836	0.00940343	0.00537071	0.00362791	0	7.05425	0.0106104	0.865287	0.105195	13.531	0.00584705	0.2387	0.0645206	0.0134805	1.35603
HDAC4-AS1	0.221948	0.1282	0.356081	0.280879	0.35073	0.492113	0.442495	0.22318	0.265844	0.274921	0.343963	0.187936	0.776885	0.44964	0.306934	0.190204	0.332559	0.0333493	0.367919	0.459716	0.236073	0	0.24088	0.200556	0.198143	1.65726	0.763319	0.288823	0.203961	0.636655	0.209898	0.317447	0.573197	0.1743	0.332684	1.40969	0.325887	0.414375	0.486903	0.217865	0.277728	2.4495	0.488118	0.346756	0.292181	0.419017	0.744031	0.160388	0.0813466
AC016394.2	0.492111	0.529486	0.746389	0.686884	0.8621	0.877183	1.026	0.663023	0.563434	0.768357	0.785076	0.507742	1.06658	1.10773	0.73392	0.854477	0.402761	0.347968	0.623818	0.68135	0.354084	0.577466	0.759241	0.686639	0.387643	0.615424	0.906674	0.489708	0.681671	0.398573	0.790863	0.694982	1.14338	0.60622	1.28364	1.33517	1.23762	0.760009	0.490718	0.426227	0.757387	3.22949	1.5426	0.593589	0.489958	1.22053	0.854882	1.98728	0.822249
FOXN3-AS1	2.52654	1.11885	2.33072	1.70527	1.95019	2.52088	1.749	1.60902	0.699816	1.76596	2.96925	1.49756	4.9571	1.86255	2.66415	2.28546	2.67702	2.12593	0.586347	3.21126	1.88113	2.52005	2.902	2.62548	1.36743	2.14855	2.62228	2.33434	2.14766	1.26104	1.44689	1.91007	2.22616	2.03926	2.80877	2.29245	2.45497	2.29955	1.6628	1.52346	2.6298	9.75932	2.99195	1.13485	3.80118	2.06694	2.64173	1.6432	1.71311
AC079848.1	0.274218	0.3046	0.169207	0.578379	0.333329	0.374159	0.443905	0.0707024	0.66322	0.373259	0.517588	0.357225	0.15544	0.735961	0.267397	0.301279	0.293484	0.0950842	0.664364	0.695082	0.11218	0.19421	0.343394	0.45269	0.447242	0.415635	0.388634	0.274493	0.314994	0.677678	0.243814	0.258598	0.48067	0.3129	0.658706	0.51038	0.382594	0.369203	0.588951	0.650747	0.239954	0.202432	0.321162	0.247164	0.198346	0.345131	0.202034	0.0609725	0.386554
AL117379.1	0.261256	0.135428	0.483628	0.105969	0.0488575	0.445591	0.400664	0.291896	0.0601782	0.4623	0.6748	0.34034	0.851535	0.407133	0.370557	0.210495	0.193578	0.241573	0.0999413	0.283812	0.171005	0.215869	0.109054	0.317794	0.156985	0.208415	0.246843	0.183063	0.27702	0.207529	0.274524	0.205312	0.3053	0.754043	0.17572	0.395083	0.399226	0.281402	0.300596	0.0845438	0.320057	2.60366	0.441974	0.215858	0.188971	0.278231	0.994502	0.66804	0.331454
AC074117.1	0.745667	0.82533	1.30232	0.542475	0.673745	0.51869	1.09532	0.993502	0.328361	0.416306	0.551017	0.501646	0.587685	0.502645	0.689296	0.501189	0.332879	0.647086	0.489142	0.45426	0.487748	0.556818	0.923231	0.499943	0.298136	0.620298	0.592632	0.638246	0.458047	0.466677	0.653644	0.957331	0.769325	0.570626	0.293869	0.970846	0.867902	0.767731	0.190859	0.67659	0.467214	0.631414	0.478951	0.55679	0.809895	1.51565	1.43857	0.939382	1.02303
LINC00944	0.0146848	0.0353422	0.201937	0	0.0178503	0.108532	0.0162649	0.180476	0.186884	0.10394	0.0379293	0.0177635	0.189372	0.107429	0.313076	0.0139827	0.031433	0.0330973	0.0973704	0.0207383	0.0156193	0	0.0929677	0.0414669	0.0491614	0.106603	0	0.00955468	0.0168684	0.0926706	0.0848678	0.0225035	0.0446169	0.0896952	0.0366856	0.0222069	0.019025	0.0171352	0.0439295	0.144146	0.108581	0.0352317	0	0.121882	0.248549	0.110894	0.421949	0.350189	1.43972
AC034231.1	0.658736	0.902456	0.0871019	1.01533	0.36957	0.749014	1.09443	0.73599	0.493136	0.224164	1.11249	0.367773	0.0466755	1.1121	0.52556	0.86849	1.11176	0.152276	0.125997	1.21653	0.16169	0.816443	0.641598	0.0572351	0.367551	0.972178	0.777991	0.197819	0.0582069	0.494196	1.06491	0.67298	0.577341	0.486368	0.379768	1.26437	0.787784	1.3895	0.277907	0.675039	0.345856	1.27651	0.128584	0.519529	0.524122	0.988526	1.092	0.476028	1.53218
AL133215.2	0.0278514	0.134062	0.127666	0.132174	0.0677104	0.102922	0.138818	0.264501	0.0833995	0.221778	0.215813	0.218989	0.128274	0.235098	0.112338	0.198899	0.0447124	0.209244	0.0923374	0.0786656	0.133307	0.0854764	0.201514	0.251671	0.186481	0.115535	0.239465	0.0724865	0.111975	0.127826	0.146329	0.0569074	0.253864	0.157967	0.330499	0.189531	0.276638	0.113746	0.166635	0.0585836	0.11089	0.701624	0.376935	0.081587	0.209512	0.613443	0.266759	0.301898	0.229677
AC027097.1	0.272449	0.316926	0.338233	0.311268	0.641659	0.729937	0.58467	0.367818	0.297439	0.110483	0.579095	0.274641	0.585576	0.632441	0.313976	0.308066	0.376639	0.375259	0.254043	0.29926	0.253564	0.426785	0.441479	0.256448	0.272363	0.423821	0.557739	0.147725	0.280362	0.234455	0.244535	0.394316	0.362157	0.316978	0.354498	1.02144	0.348072	0.768288	0.350917	0.437768	0.303471	0.285977	0.499318	0.421221	0.298885	0.657235	0.84265	0.164069	0.218434
AC133552.5	0.509567	1.07922	0.321168	0.940428	1.14591	3.20119	0.931256	1.13865	5.03536	4.28304	1.54649	0.554759	3.66114	3.81385	1.20383	0.485205	1.06347	0.957075	4.13902	0.911528	0.596194	0.312773	0.553031	1.26625	1.99024	2.51016	4.66287	0.729412	0.409737	4.76509	0.428356	0.468527	4.45115	1.0449	0.668328	3.42912	0.572152	3.21082	3.50605	2.4295	0.637631	4.76796	4.52574	3.18444	0.383321	1.28268	0.976118	0.699642	0.793738
AC007066.2	0.117025	0.156743	0.110783	0.118048	0.253578	0.323401	0.140888	0.193281	0.14474	0.108041	0.177416	0.160024	0.121856	0.303506	0.111408	0.116275	0.0980195	0.053516	0.143384	0.13413	0.0649421	0.109307	0.211678	0.143676	0.113558	0.163576	0.331225	0.0529688	0.105203	0.11676	0.117622	0.119556	0.409666	0.168709	0.101688	0.369329	0.21094	0.302791	0.243534	0.135563	0.196791	0.146487	0.456201	0.149047	0.191374	0.313787	0.462963	0.264731	0.242427
AC010834.3	0.101425	0.265025	0.28227	0.244486	0.369865	0.25701	0.449354	0.566598	0.347098	0.0256392	0.392956	0.122689	0.026693	0.293535	0.267164	0.358711	0.155073	0.0653135	0.192148	0.190981	0	0.444678	0.681423	0.310953	0.339549	0.270474	0.569499	0.131985	0.0832191	0.0997495	0.334952	0.133223	0.748391	0.354005	0.0904932	0.416314	0.187718	0.507212	0.144482	0.182863	0.19779	0.0347627	0.122559	0.565925	0.463231	0.765922	0.578238	0.104705	0.929335
AL391069.2	0.0660458	0.233132	0.201828	0.0696517	0.240848	0.943721	0.170689	0.270568	0.263694	0.194783	0.398043	0.0266308	0.851715	0.81767	0.228338	0.083851	0.400555	0.363874	0.255459	0.103636	0.0936651	0.101348	0.278753	0.223801	0.270242	0.296806	0.405613	0.143243	0.0505778	0.378903	0.115666	0.157439	0.0668893	0.326571	0.0549988	0.432801	0.076059	1.43858	0.175623	0.0926152	0.175306	0.211276	0	0.300957	0.0828048	0.471044	0.667725	0.190909	0.363098
AC083880.1	0.203446	0.367228	0.407995	0.241372	0.772815	0.977358	0.422507	0.340957	0.685357	1.30501	0.558323	0.492198	0.32795	0.658304	0.293069	0.290579	0.680437	0.496749	0.885274	0.43097	0.216393	0.273165	0.413998	0.430868	0.567577	0.210986	0.562247	0.463304	0.0292122	0.962908	0.267222	0.285787	1.23626	0.465996	0.317656	0.346116	0.3734	0.504463	0.304304	0.463595	0.231432	1.70838	0.516261	0.869118	0.717384	1.53634	0.243573	0.33079	0.652445
ENTPD3-AS1	0.38597	0.477731	0.78983	0.460346	0.474756	1.26331	0.681966	0.549311	0.846183	1.10578	0.617143	0.266794	0.804172	0.822264	0.545409	0.424395	0.418005	0.628275	0.79215	0.333104	0.293237	0.437154	0.37401	0.493051	0.702474	0.976863	1.34322	0.394637	0.390582	0.964801	0.463509	0.549226	0.795759	0.625465	0.705957	1.56343	0.904848	1.1313	0.66437	0.54124	0.538377	1.88511	1.61684	0.807604	0.42342	0.624577	0.484103	0.338684	0.437859
AC079414.3	0.199713	0.168229	0.243166	0.184289	0.622081	0.424361	0.400929	0.30681	0.0934418	0.287135	0.660918	0.332177	0.206957	0.323113	0.474691	0.213935	0.160308	0.243817	0.206912	0.423062	0.0929347	0.325614	0.270934	0.479357	0.15322	0.543677	0.98121	0.259887	0.358453	0.128896	0.301666	0.382559	0.891223	0.239614	0.140322	0.830538	0.226398	0.568031	0.336061	0.210041	0.184589	1.07809	1.26697	0.450962	0.0938961	0.895466	0.617686	0.14432	0.6176
LINC00519	0.498733	0.3841	0.777276	0.736347	0.824488	0.17693	1.0827	1.24818	0	0.211805	1.54581	0.723953	0.147007	0.134716	1.33342	0.740827	0.89674	5.06582	0.0992086	1.07058	1.1246	1.01021	0.974291	2.25332	0.244882	0.455152	0.14702	0.311522	0.824967	0.160228	0.649835	0.468756	1.06072	1.02703	1.14626	0.573195	1.20613	0.419008	0.0795712	0.307721	0.612727	0.717937	0.539979	0.525949	0.825377	4.36883	3.94884	0.836136	0.950514
AC090948.1	0.0247822	0.167003	0.312393	0.0522705	0.271119	0.219793	0.247039	0.138443	0.445253	0.613939	0.38406	0.449668	0.913106	0.613625	0.514072	0.188779	0.450898	0.037237	0.534052	0.256654	0.131797	0.0760569	0.26896	0.27992	0.276551	0.154205	0.121758	0.193495	0.170804	0.142175	0.208326	0.379771	0.263537	0.410864	0	0.374767	0.428092	0.173505	0.172984	0.312766	0.169148	0.297288	0.54502	0.290384	0.372848	0.467864	0.553845	0.107451	0.136244
AL365181.3	0.261805	0.414642	0.0580679	0.4854	0.482494	0.199737	0.289976	0.919987	0.0695449	0.0373606	0.229042	0.0919434	0.10113	0.40872	0.184919	0.229185	0.253084	0.00634485	0.0489987	0.270341	0.0583881	0.382303	0.0305523	0.0572351	0.10838	0.63936	0.0881723	0.0329699	0.067908	0.0726759	1.12259	0.133733	0.179617	0.0478999	0.17406	0.223499	0.215182	0.241437	0.071582	0.112506	0.096071	0.172228	0.0928666	0.230902	0.349415	0.100978	0.0674073	0.134264	0.549418
AC004585.1	0.0908543	0.131197	1.08019	0	0.179463	0.470041	0.125788	0.520235	0.0340072	0.0803846	0.205334	0.0412133	1.88299	0.166165	0.327195	0.0865107	0.158011	0.255966	0	0.0962307	0.120795	0.209125	0.349222	0.102622	0.15208	0.306221	0.0836957	0.0738933	0.11741	0.377891	0.274471	0.429288	0.0862638	0.584671	0.0851149	0.360658	0.27465	0.21203	0.101922	0.477764	0.658872	0.245225	0.326613	0.0332682	1.26011	0.42881	1.32342	1.65778	0.728418
LINC02084	0.086896	0.0956044	0.711279	0.0130915	0.0603586	0.238543	0.151244	0.332869	0.0371721	0.131798	0.272539	0.105114	0.617471	0.111772	0.143058	0.106382	0.22586	0.111915	0.10289	0.116874	0.0660185	0.0761957	0.112271	0.210323	0.0415584	0.102991	0.106732	0.193849	0.114077	0.0997039	0.143485	0.240961	0.150867	0.303294	0.108542	0.0187725	0.182271	0.115881	0.111407	0.226299	0.211821	0.446746	0.189005	0.109093	0.326837	0.296855	0.455774	0.520297	0.0454977
AC073073.2	0.253321	0.436932	0.508015	0.361767	0.487551	0.405653	0.526085	0.336097	0.34767	0.382887	0.524806	0.606477	0.126393	0.26135	0.389243	0.311563	0.214636	0.49958	0.402427	0.337873	0.471523	0.639772	0.439121	0.286131	0.241462	0.257237	0.37597	0.418927	0.351612	0.357268	0.249549	0.409764	0.424921	0.524975	0.283463	0.478853	0.296285	0.240168	0.131564	0.451436	0.498291	0.13928	0.294627	0.479253	0.327525	0.677514	0.758214	0.305099	0.599623
AC004825.2	0.388726	0.546941	0.47973	0.40995	0.872347	0.928201	0.629272	0.701586	0.447699	0.264562	0.926809	0.614909	2.09332	2.65869	0.516896	0.0854174	0.800074	0.22465	1.73488	0.788269	0.38166	0.275309	0.540876	0.4053	0.500528	0.496166	1.06511	0.350205	0.377833	1.71547	0.377047	0.641522	0.681389	0.339194	0.112052	2.17052	0.206613	1.2561	0.894521	0.377381	0.306139	0.358706	2.07403	1.05113	1.7995	0.376348	1.19333	0.821118	0.547972
AC002398.1	0.637257	0.858872	1.27797	0.772856	0.890819	0.800673	0.705827	0.925589	0.0954113	1.35317	1.27563	1.58026	2.70018	0.968252	1.83597	0.849507	1.12535	1.43628	0.211273	0.839959	1.55896	0.733406	0.979784	0.863754	0.497793	1.42088	0.900137	0.663413	0.768617	0.402151	1.07139	1.43228	0.435642	1.22332	0.3582	1.39735	1.45857	0.594876	0.190636	0.625532	1.19612	2.75204	1.671	0.840041	0.89883	1.76452	2.79748	1.51967	1.34298
LINC00926	0.0370821	0.0285589	0.0509934	0.035196	0.103674	0.372731	0.106788	0.107721	0.0333121	0.157483	0.239449	0.148027	0.59434	0.20033	0.0769216	0.0776804	0.0674687	0.0780059	0.0430291	0.0488774	0.0828281	0.113805	0.0871977	0.0502621	0.041381	0.0807588	0.16397	0.0144766	0.0425962	0.0893504	0.0896202	0.102287	0.354902	0.0970711	0.0138958	0.229916	0.211386	0.116829	0.0406748	0.244399	0.12655	0.391457	0.144285	0.206391	0.153422	0.24736	0.911602	0.171501	0.312593
AC009053.2	0.312769	0.232667	0.187356	0.146181	0.319705	0.288951	0.275564	0.365333	0.170285	0.169809	0.546218	0.288056	0.327387	0.432021	0.266235	0.182751	0.429841	0.272361	0.441877	0.227544	0.336453	0.359959	0.327874	0.208756	0.150716	0.158495	0.327415	0.226629	0.240879	0.256917	0.365999	0.2106	0.442748	0.248105	0.146505	0.311738	0.202605	0.493525	0.212647	0.333928	0.141509	0.204653	0.913931	0.329698	0.534727	0.755989	0.794307	0.246566	0.429875
RBPMS-AS1	0.859779	0.950737	0.0665723	1.02925	1.42644	1.09915	1.08098	0.441362	0.313122	0.102798	0.315103	0.252982	0.299664	1.16382	0.30796	0.519969	0.360614	0.488819	0.0962998	1.03919	0.296593	0.891444	0.357274	0.498694	0.609381	1.67485	7.47796	0.166314	0.480468	0.079987	0.671477	0.830892	0.300059	0.0811054	1.00139	2.02057	0.893125	5.24672	1.15857	0.505073	0.396508	1.00352	1.02209	0.283627	0.0874011	0.160856	0.111282	0	0.0851673
LINC01311	0.197726	0.0906422	0.280534	0.0595775	0.0801161	0.125259	0.0834292	0.126237	0.0281942	0.199932	0.0972776	0.125285	0.641796	0.0741793	0.151909	0.134481	0.131002	0.0990324	0.0780395	0.159563	0.270397	0.130034	0.204373	0.12762	0.0840563	0.10741	0.092519	0.0612624	0.054078	0.183656	0.158299	0.11543	0.228859	0.0575104	0.0823269	0.213578	0.195174	0.09888	0.0469443	0.0660163	0.107108	0.451795	0.270784	0.0827445	0.141656	0.260709	0.465936	0.381025	0.483125
ATP2A1-AS1	0.210032	0.494257	0.374404	0.393777	0.425513	2.65617	0.180936	0.338959	1.81691	2.18865	0.512355	0.395215	1.93467	0.63037	0.80682	0.133327	0.899157	1.08703	2.39848	0.1538	0.372331	0.0716213	0.422125	0.63263	0.703143	0.217817	0.831262	0.273316	0.509335	1.47272	0.294265	0.262257	0.886312	1.18107	0.349803	0.811695	0.262032	0.408467	0.442146	0.752677	0.265472	2.12762	0.631674	0.934286	0.21944	1.76231	0.856824	1.41659	0.641494
BRWD1-AS2	0.224993	0.254821	0.151666	0.418723	0.514809	0.743404	0.322497	0.221805	0.336863	0.468389	0.273475	0.240144	0.12191	0.655409	0.518573	0.441074	0.410777	0.0994315	0.329087	0.448577	0.183002	0.365561	0.335154	0.433523	0.221537	0.590192	0.471426	0.206671	0.243246	0.334083	0.222512	0.2569	0.341799	0.277163	0.363698	0.720515	0.480104	0.69495	0.659869	0.296945	0.30111	0.730322	0.649302	0.542776	0.273788	0.433093	0.570431	0.19128	0.145522
AL022328.4	0.108735	0.170101	0.35824	0.315346	0.693913	0.683092	0.225815	0.394832	0.386649	1.41902	0.298405	0.180856	0.826311	0.734277	0.219289	0.297667	0.101828	0.122536	0.450618	0.345508	0.130111	0.083427	0.147512	0.260989	0.394355	0.606112	1.2354	0.106123	0.187355	0.249523	0.214231	0.138857	0.578148	0.201619	0.0679106	0.4933	0.352181	0.618535	0.596347	0.628969	0.0773079	0.945678	0.298917	0.358339	0.332295	0.205281	0.976362	0.19644	0.199263
OIP5-AS1	6.16984	7.5633	6.46139	9.52965	8.9014	11.0815	10.3939	8.85217	10.6698	7.25124	11.4925	8.81527	3.18031	6.78337	7.21666	9.89129	7.45934	6.68801	15.1127	6.97223	6.66411	9.23702	10.1523	9.97993	8.78637	7.45957	5.82975	6.0632	8.19965	8.92327	7.88765	7.11817	13.4764	9.30971	6.25715	7.03953	7.5117	8.08131	4.28428	9.27967	8.73202	3.65238	7.68068	12.0754	7.22193	10.5502	9.24409	4.09316	11.3381
AC024060.2	0.468203	0.265138	0.946836	0.406631	0.736521	1.34345	1.8608	0.492341	0.494826	0.536087	1.10262	0.96615	0.913291	0.867928	1.26957	0.708066	0.176858	1.15872	1.14137	0.363019	0.703057	1.09882	1.19562	0.559954	0.553215	0.799741	0.913367	0.179199	0.442914	0.347609	1.07078	1.35057	1.29703	1.03337	0.584835	1.99916	1.3559	0.546331	0.24717	0.540693	0.689261	2.24663	0.559108	0.618537	0.880513	0.86659	2.54996	0.915513	0.858009
AC004801.6	0.111292	0.200887	0.191303	0.322762	0.338206	0.164507	0.231126	0.248687	0.0624856	0.246168	0.215592	0.35339	0.307543	0.375773	0.25651	0.18545	0.223333	0.20903	0.0691823	0.15717	0.325529	0.170778	0.176144	0.219987	0.155242	0.20198	0.170872	0.0543093	0.175781	0.0798098	0.336213	0.355308	0.147936	0.194222	0.0695076	0.378675	0.216278	0.243493	0.152593	0.312126	0.221553	0.467271	0.353016	0.0679197	0.130811	0.665343	0.288693	0.301589	0.203949
SNHG6	15.2311	17.6353	38.4092	19.48	21.6841	35.3677	16.8579	22.1859	23.1637	42.6094	30.2521	12.8152	48.2602	24.1295	30.8303	20.248	17.3055	21.935	26.243	14.8741	17.5349	16.3405	16.5381	22.7126	18.5309	19.2354	28.5445	17.719	17.1576	19.5917	17.0593	32.4473	24.4478	25.5334	33.8121	27.0589	28.5061	21.7448	10.7056	21.1289	25.3069	50.8349	43.9106	19.3363	12.3317	26.9559	26.5431	63.7215	42.9475
CARD8-AS1	0.75317	0.771633	1.25902	0.34978	1.04151	2.34918	1.08677	1.54403	1.35526	0.513539	1.3564	0.66032	1.48937	0.777691	1.05112	0.407927	1.1019	0.446447	1.01943	0.761146	0.16904	0.614983	1.48734	0.538531	0.562892	0.243642	0.704435	0.863212	0.476238	0.761115	0.711551	0.64945	0.514358	0.614994	1.07025	1.43156	0.668423	1.99152	0.372073	0.988334	1.06115	0.679701	0.619544	1.83522	1.02659	1.52192	2.31636	1.04859	2.41856
AC087741.2	0.395507	0.4569	1.81293	0.75078	0.576916	0.584623	0.963741	1.41405	0.59216	0.419916	1.43018	0.765482	2.04015	0.801248	0.45579	0.527238	0.931249	0.237711	0	0.521312	0.420676	0.84967	0.572323	0.893467	0.441357	1.55863	1.74885	0.102935	0.726909	0.363042	1.91172	0.727306	0.240335	0.690221	0.691641	0.837342	1.16145	1.38451	0.315509	0.443691	1.07979	22.5839	0.401453	0.772389	0.743799	0.995571	1.64152	0.800264	3.04411
AC009065.5	0.249896	0.147016	0.350007	0.219616	0.286888	0.328343	0.230654	0.170624	0.20786	0.56503	0.215152	0.251906	0.639407	0.375006	0.335983	0.224729	0.237736	0.187743	0.207123	0.274487	0.265799	0.191733	0.401794	0.109769	0.18591	0.24476	0.494516	0.162595	0.159475	0.238941	0.306351	0.141833	0.485084	0.278624	0.312146	0.482876	0.587556	0.242996	0.152281	0.0778723	0.268479	1.73203	0.446241	0.176231	0.313306	0.436832	0.620532	0.361169	0.254416
AC091271.1	0.292716	0.473415	0.308605	0.46922	0.483908	2.21533	0.570615	0.758743	1.84069	1.74037	0.725815	0.481555	0.431407	1.58135	0.701651	0.301019	0.551376	0.457419	2.05737	0.363777	0.149445	0.610877	0.423578	0.912536	0.993015	1.09284	1.81206	0.121892	0.295893	1.61213	0.45522	0.239236	1.672	0.541485	0.380258	1.52274	0.404513	1.31159	1.31933	0.985132	0.38626	0.618011	1.46578	1.61205	0.264234	0.987346	0.803702	0.4569	0.407678
AL133353.1	0.224512	0.389044	0.257281	0.142062	0.65498	0.265492	0.348138	0.200674	0	0.158912	0.231957	0	0.661776	0.101074	0.620958	0.0855114	0.384458	0.404814	0	0.422752	0.334319	0.344515	0.730986	0.507183	0.300647	0.1397	0.165458	0.350591	0.206317	0.206083	0.330279	0.229367	0.204642	0.195904	0.616966	0.61113	0.581738	0	0.0447752	0.31483	0.102159	0.53865	0.151925	0.131535	1.35111	1.75194	0.358393	0.389379	0.493717
AP002954.1	0.0640255	0.123273	0.146741	0	0	0.520521	0.0354574	0.143068	0	0.0566475	0.124029	0.193622	0.0589759	0.18015	0.0737844	0.0304823	0.205572	0.0962029	0	0.0301397	0	0.0982476	0.115811	0.0361591	0.142896	0.0663987	0.0786411	0.0416584	0.0367731	0.183656	0.168192	0.163525	0	0.363137	0.0399873	0.0968221	0.0276497	1.00858	0.0319221	0	0.10925	0	0.108313	0.187554	1.26428	0.322331	0.204411	0.0925347	0.117331
AL049840.5	1.98181	1.58631	2.88349	2.53619	1.78646	1.08619	3.13227	2.48789	1.53361	1.18209	2.04177	3.36699	1.51783	0.952347	1.61668	2.1627	2.24021	1.43871	1.14428	1.63524	2.62899	2.52855	3.34308	3.1188	1.91336	1.50103	1.01197	1.9994	3.19733	1.91622	3.20557	2.41139	2.30029	2.3899	1.02913	1.24593	4.13501	1.14326	0.421884	2.0921	1.87447	0.854788	1.39381	2.47872	5.27647	0.812751	3.09251	1.6735	3.87661
AC026803.2	0.287641	0.318445	0.164812	0.439851	0.262234	0.255108	0.0955777	0.369581	0.34453	0.229045	0.315754	0.0869866	0.397433	0.339923	0.165742	0.178028	0.246281	0.216101	0.190727	0.23019	0.198865	0.132416	0.156088	0.324897	0.272839	0.58169	0.58295	0.112293	0.148686	0.132015	0.151124	0.146931	0.349578	0.175693	0.107788	0.935214	0.161485	0.688061	0.172096	0.121007	0.130884	0.414066	0.437949	0.280869	0.243425	0.687849	0.505084	0.145502	0.13178
AL121601.1	0.125203	0.200887	0.143478	0.132039	0.101462	0.370142	0.0924504	0.186516	0.562371	1.3293	0.161694	0.0504842	0.461315	0.375773	0.240478	0.0397392	0.134	0.313545	0.138365	0.15717	0.0887807	0.128084	0.0754904	0.04714	0.465726	0.216407	0.410092	0.0543093	0.191761	0.57463	0.0438539	0.127911	1.14122	0.182083	0.260654	1.38848	0.180232	0.34089	0.416162	0.0585237	0.0949512	1.20155	0.353016	0.244511	0.0784868	0.472744	0.0666216	0.120636	0.152962
LINC01315	1.36376	1.21984	0.233807	2.17432	3.65486	3.95236	1.903	2.0396	0.675259	1.82417	2.84294	2.45504	1.38479	2.33256	4.03427	2.04499	2.90767	1.54897	0.391614	2.21409	1.65614	1.05459	1.86468	3.44468	2.37267	4.24294	5.85619	0.544979	1.78859	0.332669	1.1735	2.66583	1.59869	1.75219	4.26542	3.03668	3.26471	4.39809	1.78822	1.8371	2.01556	4.94657	6.30368	1.86641	0.0807788	1.47316	0.874231	0.186238	0.334535
BNC2-AS1	0.0317884	0.122409	0.0364281	0.301716	0.115922	0.704826	0.105627	0.284131	0.237971	0.281252	1.06738	0.192265	1.46406	0.751326	0.219802	0.0605373	0.170109	0.143293	0.526949	0.239428	0.169057	0.146338	0.0574997	0.0718114	0.106421	0.1978	0.39045	0.0413664	0.219092	0.218843	0.0668054	0.22733	0.386333	0.0832135	0.119121	0.432646	0.247103	0.25965	0.0316984	0.0891529	0.144645	2.66934	1.50576	0.310399	0	0.280063	0.4567	0	0.116508
AC089983.1	0.0194086	0.411058	0.0444828	0.0204683	0.0707771	0.0286891	0.042994	0	0	0	0.0250653	0	0.0715114	0	0.0223669	0	0.0207722	0.0291628	0	0	0	0	0	0	0.0433172	0	0	0	0	0.0222693	0	0.0198283	0.0294847	0.0169355	0.0242434	0.0880515	0	0	0	0	0	0	0	0	0.0730005	0.512982	0.0309824	0	0.106702
AC012467.2	1.12193	0.98373	1.08046	0.933219	1.00523	0.988811	1.27766	1.18878	1.10408	1.16508	1.07479	1.01309	0.494891	1.44057	1.038	1.01313	0.907618	0.949738	1.30099	0.788498	0.711518	1.2609	1.48631	1.21965	1.05803	0.792067	1.84387	0.64431	0.907581	0.888419	0.918775	0.968616	1.36832	1.41561	0.440821	1.48954	1.13735	1.19852	0.493724	1.02669	1.1085	0.492856	0.793062	1.01323	0.475478	0.689461	1.45464	0.350185	0.656378
SNHG15	2.02944	4.05468	8.30649	3.56051	4.95649	3.58988	3.22296	2.58838	0.737286	2.84519	4.14337	4.49466	12.7764	3.01048	5.9243	1.89689	3.79705	4.67495	1.62023	2.5394	6.98366	4.282	4.06903	2.34286	2.38543	2.596	2.007	4.4614	3.48825	3.82672	3.74363	5.46152	2.52763	2.4284	3.09883	3.59366	4.18877	2.37679	0.613803	2.70984	4.88883	8.77142	5.2824	2.39328	3.90781	6.09452	5.21676	8.67529	3.34305
AC012640.4	0.468111	0.392498	0.796001	0.668842	0.64244	1.76334	0.434855	0.65798	0.746083	0.855057	1.09208	0.401857	1.4744	1.0707	0.817894	0.445732	0.759582	0.385719	0.750946	0.597107	0.353349	0.532947	0.600907	0.85281	0.471826	1.40941	1.27977	0.510905	0.346916	0.97026	0.428415	0.524514	0.825834	0.434816	0.811064	1.37012	0.782538	0.881007	0.617362	0.592902	0.429441	1.41293	1.58383	0.796221	0.766749	2.4897	0.795466	1.11304	1.54965
AC020907.4	0	0.0249008	0.0296411	0	0	0.152936	0.0859472	0.0577986	0	0	0.100213	0.156444	0.0953033	0.145558	0.0596167	0	0	0.0777305	0.214386	0	0.13756	0.0793826	0.0467868	0	0.0288644	0.0536491	0.0635408	0.0336594	0.0297121	0	0	0.105701	0.117883	0.0451399	0.0646183	0.273808	0.0223405	0.181092	0.0773777	0.108814	0	0	0.218789	0.631421	0.194576	0.423212	0.578062	0.33645	0.237003
TAF1A-AS1	0.225193	0.42455	0.129031	0.435395	0.353576	0.624135	0.509242	0.377405	0.126437	0.265657	0.605888	0.102152	0.0345721	0.696993	0.33521	0.151886	0.190804	0.380665	0.279973	0.220851	0.129742	0.316764	0.254585	0.233164	0.324595	0.80766	0.76065	0.0488409	0.161675	0.129193	0.325366	0.220477	0.242324	0.245623	0.457097	0.567578	0.372794	0.843057	0.280695	0.11842	0.245498	0.517773	0.571447	0.100783	0.070584	0.401524	0.314546	0.325467	0.37829
MIATNB	0.520896	0.538266	0.788598	0.529177	0.482148	0.713457	0.42874	0.533931	0.18603	0.245234	0.660369	0.52605	1.39982	0.81754	0.693916	0.445939	0.634214	0.509821	0.293107	0.625396	0.401556	0.73332	0.734752	0.782686	0.298641	0.401436	0.974382	0.261188	0.505032	0.312545	0.602587	0.849503	0.653386	0.63383	0.590961	1.55376	1.12269	0.669157	0.409818	0.355171	0.750204	2.21284	1.09949	0.573961	0.988597	0.811983	1.22821	0.414407	1.06842
AC008759.3	0.0535647	0.309397	0.306914	0.451913	1.62778	0.435475	0.474627	0.0598465	0.160396	0.284353	0.172941	0.129589	0.0986801	0.120573	0.0308646	0.12751	0.0573281	0.0804847	0.0443965	0.100861	0.0569735	0.0410977	0	0	0.119549	0.305525	0.361858	0	0.0922946	0.0307299	0.140712	0.383061	0.406866	0.0934787	0	0.445515	0.138793	0.406269	0.0801195	0.11267	0.152333	0.0642563	2.58257	0.0784552	0	0	0.0427532	0.0774158	0
AC040169.1	0.887878	0.729052	0.837917	0.881274	0.825326	2.47045	0.404936	1.10871	1.36845	2.49532	0.876852	0.568602	4.90711	1.44016	1.0834	0.571909	1.81667	0.549335	1.99128	0.934273	1.16659	0.641155	0.708538	1.26835	1.54449	2.4103	2.0849	0.883542	0.479955	2.66672	0.301843	0.693648	2.06291	0.569664	0.619765	1.6981	2.23294	0.975093	1.40617	1.1352	0.623835	3.82183	1.63458	1.88694	0.638439	1.44616	1.29228	0.792584	1.00497
YTHDF3-AS1	0.776912	0.419567	1.08574	0.819329	0.529777	1.20442	0.482725	0.825682	0.822757	0.637087	0.832042	0.389671	1.08218	1.36492	0.611445	0.667596	0.709815	0.484029	0.628229	1.03474	0.423254	0.407084	0.479858	0.535085	0.676665	1.23804	1.02409	0.715098	0.304735	0.608777	0.358405	0.6582	0.834812	0.710985	1.04145	1.66202	0.818323	1.17189	1.34157	0.876877	0.366448	2.13675	1.41049	0.629099	0.213816	1.43096	0.816717	0.383413	0.798681
AC010331.1	0.023377	0.112524	0.107156	0.0986134	0.0284162	0.27644	0.0776774	0	0.0350005	0.248198	0.211332	0.0282781	0.430666	0.0263105	0.0538804	0.155816	0.0750585	0.0351256	0.116255	0.0660277	0.124324	0.0358722	0	0.132024	0.0260871	0.121218	0	0.0304207	0.0268532	0.0268227	0.0736926	0.167178	0.21308	0.0815931	0	0.0707034	0.0403818	0	0.0466217	0.131125	0.0265929	0.785208	0	0.0228266	0.175853	0.323646	0.41049	0.101359	0.385558
AC068338.2	0.618429	0.833497	0.99217	0.742497	0.601391	1.0829	1.03273	1.0949	0.897434	0.824954	0.786384	0.667522	0.736168	1.21003	1.0197	0.597922	0.99791	0.557539	0.883211	0.994294	0.465509	0.642388	0.843275	0.97794	0.753825	0.937359	1.71787	0.383811	0.69946	0.534915	0.649835	0.797042	0.592602	0.639251	0.760598	1.48195	1.2162	1.27672	1.53695	0.813848	0.811733	0.753282	1.72222	0.650319	0.787282	1.01785	0.911271	0.412524	0.871774
AC023509.3	0.789993	0.726717	0.744356	0.833124	1.21636	2.41332	1.14722	0.921868	1.65591	1.95708	1.38299	1.21045	3.55758	0.948402	0.930636	0.869237	1.70978	0.791346	1.92068	1.04128	0.560178	1.10449	0.698603	1.16992	1.21461	1.09237	2.19942	0.799573	0.524313	1.20858	0.608748	0.825011	1.60017	1.11825	0.767499	1.67252	0.985577	1.80266	0.910295	0.984708	0.778845	4.33825	2.6432	1.7142	1.05648	0.905906	1.06491	0.152234	0.450398
AC093702.1	0.037072	0.0713777	0	0.0390961	0.27038	2.73992	0	0.497036	0.499545	0.656	0.191507	0	0.614667	2.58689	0	0.0352997	0.0396767	0.278517	0.553081	0.209418	0	0	0.0670569	0.167495	0.289588	0.346015	2.50441	0.048242	0	0.425362	0.0779094	0	0.281591	0.0646965	0	0.280309	0.0960582	1.0382	0.99811	0.207943	0.0843436	1.15626	0.815303	0.977377	0.0697185	0.606566	0.118358	0.0535794	0.20381
AC010654.1	0.252576	0.275573	0.270145	0.284124	0.184213	1.16982	0.317054	0.583207	0.352951	0.655513	0.369682	0.30553	2.41962	0.606445	0.135835	0.1443	0.450537	0.27831	0.558253	0.523155	0.26865	0.335902	0.243662	0.190193	0.244276	0.715963	0.517056	0.328679	0.193423	0.618249	0.318483	0.292443	0.383703	0.323242	0.231362	0.993086	0.363586	0.628742	0.638047	0.259735	0.172393	1.21196	1.36732	0.378165	0.601667	0.44505	0.591349	0.413715	0.370288
PPP1R14B-AS1	9.38934	5.15575	13.8676	2.6918	4.8756	1.92015	7.9512	6.97668	1.56957	8.99291	4.4442	4.38325	15.2404	0.512989	10.7154	7.07424	9.48804	4.28038	0.604447	9.74113	8.02343	5.59534	5.40016	10.2451	2.54316	1.67804	0.559841	9.60865	6.46608	4.88981	9.33933	10.3374	5.0893	9.48551	16.9946	2.72261	10.9244	0.717998	0.318152	5.17714	7.59594	28.0493	2.54455	2.8929	24.9009	3.55671	6.73023	5.79698	6.7239
AC109347.2	0.350856	0.337766	0.714785	0.575574	0.473875	0.864371	1.12265	0.740451	0.291838	0.758817	0.553806	0.518729	0.57455	1.00915	0.314482	0.705285	0.166892	0.527186	0.387738	0.587249	0.456114	0.95714	1.90392	1.23293	1.08758	0.606435	2.20263	0.253651	0.895619	0.0894601	1.31084	0.597406	0.592229	1.49673	0.973904	0.825346	0.875441	0.682338	0.505357	0.492001	0.798243	1.96414	0.659502	0.456794	0.219943	0.539719	0.871235	0.112686	0.285762
AC053503.4	0.19253	0.164752	0.171602	0.0902406	0.182025	0.347832	0.11847	0.167307	0.736662	0.454249	0.0828809	0.0776314	0.59115	0.168536	0.271181	0.162956	0.183162	0.19286	0.602843	0.322248	0.113768	0.0984793	0.116084	0.314118	0.0716164	0.110925	0.157653	0.0278378	0.0245732	0.441815	0.134871	0.0437095	0.68246	0.149331	0.0534422	0.291151	0.0739064	0.249619	0.0639948	0.14999	0.0973399	0.461918	0.144759	0.292439	0.120692	0.269243	0.204893	0.0309176	0.470429
AC106820.3	0.0685412	0	0.0392726	0.108425	0.20829	0.151973	0.0759164	0.306318	0.307864	0.363857	0.221294	0.124367	0.126271	0.192856	0.355448	0.195793	0.146714	0.051494	0.284048	0.0967963	0.182258	0.105177	0	0.154838	0.152974	0.817439	0.505126	0.0445965	0	0.235931	0.072022	0.140047	0.364437	0.299038	0.0856152	0.984683	0.355197	0.239936	0.341736	0	0.116955	1.97333	0.63774	0.0669274	0.1289	0.56073	0.164121	0.0495305	0.188409
AC142472.1	0.367292	0.173032	0.232839	0.189552	0.303977	0.64688	0.363535	0.331786	0.456314	0.442508	0.353232	0.255234	0.633457	0.624471	0.351228	0.163705	0.250913	0.258328	0.323857	0.389946	0.157929	0.359752	0.197897	0.414864	0.26162	0.291758	0.56632	0.0813548	0.233396	0.277963	0.31204	0.239511	0.641077	0.402318	0.263558	0.614523	0.418477	0.465056	0.327289	0.21917	0.257803	1.70617	0.872543	0.434951	0.235145	0.481946	0.511467	0.225889	0.143209
LINC00847	2.08546	2.28531	2.03392	2.51518	2.18443	4.78795	3.16992	3.09846	3.05596	1.747	5.65874	1.06678	3.33107	3.27104	1.93034	3.09483	1.95893	1.77513	2.21581	2.03133	0.949805	3.12356	2.35765	2.62496	3.07615	4.98125	6.24713	0.837244	1.22327	1.22824	2.01653	1.05961	3.20185	2.2553	2.43176	5.45192	2.57729	5.81183	3.09721	2.35665	2.37235	4.00542	7.92868	2.19884	1.01178	3.55321	3.70979	2.79764	3.35418
AC008608.2	0.196232	0.220396	0.412268	0.448383	0.755353	1.40197	0.289796	0.255786	0.538638	1.44683	0.633561	0.197811	2.16906	0.883427	0.678427	0.404843	0.490045	0.0491421	0.650579	0.277126	0.452227	0.100373	0	0.480239	0.766433	0.610517	1.12479	0.255358	0.26298	1.1633	0.137465	0.167063	0.944007	0.28538	0.408524	1.03863	0.225983	0.80142	0.619642	0.550348	0.33484	2.90327	1.77051	0.798383	0.553558	0.782098	0.417666	0.425415	0.53941
AC084809.2	0.0265731	0.127908	0.274065	0.280239	0.0646025	0.235676	0.147162	0.296895	0.0795716	0.235109	0.308861	0.160721	0.146864	0.149538	0.0306234	0.0506054	0.113761	0.0798559	0	0.375275	0.113057	0.0815532	0	0.0900447	0.088961	0.110232	0.0326391	0.138319	0.213672	0.0609797	0.195458	0.135739	0.0807375	0.185497	0.165963	0.281295	0.0688542	0.186044	0.105991	0.0745263	0.272057	0.44628	0.359635	0.0778423	0.24987	0.46823	0.0848384	0.422461	0
AC060780.1	0.354129	0.57186	0.366545	0.939684	0.722073	1.08069	0.708553	0.765794	0.906488	0.667071	1.34252	0.690926	0.189406	1.65856	0.816213	0.630889	0.562403	0.566434	0.776398	0.462471	0.486021	0.525884	0.867854	0.825801	0.790366	1.33871	2.17485	0.698679	0.564255	0.458755	0.516158	0.63021	1.16273	0.737626	0.442345	2.07302	0.848527	1.17302	1.6745	0.784935	0.44183	0.10963	1.91322	0.78082	0.580051	1.12146	1.25826	0.511816	0.334948
AC090198.1	0.433294	0.639595	0.695151	0.584897	0.639058	0.640478	0.767868	0.800393	0.588188	0.357805	0.828176	0.859583	0.127719	0.617711	0.472706	0.726139	0.717247	0.373271	0.699108	0.451456	0.356405	0.647162	0.689703	0.632977	0.838109	0.305561	0.638646	0.496186	0.862722	0.530303	0.558499	0.543001	0.824996	0.650302	0.36082	0.419357	0.493996	0.701094	0.437828	0.76963	0.571763	0.388103	0.381167	0.6431	0.434593	1.09796	1.01446	0.292241	1.10106
AP001107.4	0	0	0	0.0532403	0.153416	0.261182	0.363455	0.0846068	0	0.0893328	0.195593	0.366409	0.0465023	0.142048	0.0581788	0.144211	0.0270155	0.189639	0.0836861	0.190121	0.134242	0.309872	0.136975	0.0570228	0.0281682	0.0261776	0	0	0.0869864	0	0.238715	0.0773635	0.575198	0.0660768	0.0315299	0.229032	0.13081	0.0883622	0.0251705	0.070793	0.0287144	0.545046	0.0427025	0.073943	0.332295	0.285927	0.644709	0.182408	0.416316
AC137630.3	0	0.200989	0.0797506	0.183481	0.46527	0.0514348	0.0770814	0.194386	0	0.123147	0.179752	0.0420917	0.897459	0.195815	0.280702	0.0662659	0.29793	0.0522842	0	0.131042	0.185055	0.0533954	0.0629408	0.0393034	0.116491	0.144345	0.299178	0.0452809	0.119912	0.0399253	0.109691	0.106647	0.158584	0.273264	0	0.578828	0.060108	0.324823	0.0693959	0.146384	0.0395832	1.75316	0.176598	0.135909	0	0.306565	0.166639	0.100581	0.127533
AC026979.2	0.337604	0.552513	0.580319	0.605261	0.861795	1.79652	0.598289	1.09387	0.45492	2.27012	0.871998	1.10264	5.65978	2.77377	0.81703	0.610781	0.541986	1.116	1.00735	0.444991	0.969538	0.518055	0.305333	0.953327	0.791157	0.490164	1.36841	0.790786	0.659269	1.20083	0.709497	0.965731	0.974459	1.03105	1.22294	1.07213	0.933091	1.41818	0.976278	0.662784	0.652878	5.10288	1.59917	0.857102	0.507924	0.849818	0.754493	0.731897	0.866149
AL662844.4	0.196555	0.207682	0.109875	0.0910037	0.122376	2.65738	0.159296	0.417787	1.26328	1.96809	0.365284	0.173973	1.33361	0.312945	0.182316	0.0639076	0.307851	0.525845	2.83706	0.117352	0.107081	0.0367823	0.286161	0.444026	0.888063	0.512086	0.453406	0.0998158	0.121151	2.46978	0.115862	0.0734653	1.21624	0.673488	0.0479059	0.471232	0.144922	0.559399	0.310729	0.988221	0.054535	0.287546	0.300076	1.89118	0.153268	0.41633	0.619876	0.26329	0.737966
AC026471.2	0.0415433	0.159973	0.0476068	0.0219057	0.176745	0.829004	0.0920269	0.185661	0.466496	0.698364	0.134128	0.050253	0.612269	0.818238	0.0957508	0.0197786	0.266773	0.0312109	0.826385	0.254232	0	0.0318742	0.0751446	0.164234	0.162258	0.258499	0.433727	0.0810908	0.0715811	0.619665	0.130959	0.0848833	0.536442	0.199374	0.155676	0.439765	0.179406	0.678658	0.579959	0.174767	0.0708872	0.697696	0.878497	0.54763	0	0.104573	0.165791	0.0900624	0.152261
KMT2E-AS1	1.53431	1.63722	1.8218	1.11121	2.02234	5.1917	1.9451	1.71425	3.34892	9.9441	1.76662	0.983894	4.52937	2.12215	1.36341	1.30254	1.85974	2.16653	4.13684	1.82742	1.61229	1.33322	1.03656	1.75391	3.07367	1.47615	3.06524	1.25089	1.2316	5.28137	1.84532	1.39752	4.66171	2.11305	2.14742	2.32024	2.10754	1.94133	1.78803	1.91824	1.11451	13.6157	3.62762	3.19492	1.70346	5.39773	2.59679	2.16407	1.21954
AC073896.2	0.543272	0.795874	1.10979	0.971496	1.37819	3.28201	1.09881	0.316688	2.29873	4.26331	1.43372	1.05719	1.95818	1.64825	1.03439	0.69723	0.910084	1.45515	4.07214	0.756109	0.703464	0.61618	0.811784	1.01384	1.15979	0.906353	1.30557	0.584013	0.651189	3.84849	0.694962	1.11004	3.08597	1.3397	1.56374	2.42896	0.958858	1.13004	0.942146	2.6167	1.12853	2.55017	2.03793	1.96047	0.577477	1.51617	1.35741	0.751041	2.55387
L3MBTL2-AS1	0.239455	0.230521	0.224514	0.24679	0.218305	0.410265	0.427971	0.376985	0.325925	0.115561	0.323302	0.309408	0.0501295	0.441007	0.131705	0.176188	0.12814	0.318913	0.153363	0.24594	0.0868276	0.175372	0.187035	0.37497	0.230777	0.496662	0.340909	0.0849832	0.250057	0.137375	0.360268	0.166796	0.239758	0.1852	0.0679785	0.592551	0.305529	0.298464	0.179083	0.488415	0.117625	0.0783413	0.377473	0.425123	0.30704	0.623307	0.217186	0.070789	0.199462
AC135178.6	0.242233	0.155464	0.254456	0.255458	0.466212	0.17903	0.536596	0.225534	0.181338	0.321479	0.469249	0.512782	1.15283	0.318069	0.395469	0.230652	0.216044	0.394303	0.267696	0.15204	0.279119	0.340733	0.292105	0.501614	0.18021	0.29308	0.322324	0.0788049	0.139126	0.16213	0.254535	0.577433	0.153329	0.352279	0.0252146	0.24421	0.401002	0.235545	0	0.141534	0.252593	1.54978	0.273194	0.275951	0.0759249	0.685969	0.322235	0.408443	0.221953
AL358472.3	0.426194	0.66278	0.450831	0.449463	0.239107	0.920746	0.544677	0.549434	0.490851	0.580125	0.762105	0.198288	0.664367	0.99625	0.604499	0.280951	0.315788	0.394084	0.326074	0.524721	0.383576	0.40246	0.415106	0.481396	0.219509	0.611988	0.684557	0.170649	0.263614	0.526629	0.585634	0.602876	0.398435	0.486315	0.245705	1.38817	0.792846	1.03288	0.424987	0.0459728	0.335647	1.9664	0.554617	0.480184	1.04813	0.866507	1.09902	0.284293	0.360473
LINC01637	0.298365	0.746805	0.0911768	0.797125	1.30565	1.11728	0.418595	0.77783	0.208468	0	0.642206	0.144367	0.146577	1.45516	0.389688	0.20834	0.383193	0.0896628	0.0989185	0.842722	0.253882	0.396797	0.143917	1.1009	0.35515	2.12471	1.95453	0.103537	0.18279	0.273873	0.209011	0.447064	0.634568	0.121495	0.745378	1.83488	0.53258	1.50866	1.40826	0.3905	0.407291	0.715838	1.71615	0.504989	0.673334	1.17664	0.6668	0.459968	1.02064
SNHG29	61.3493	75.8272	69.9677	79.1539	71.0014	90.3792	52.9895	43.7712	34.59	41.7265	111.842	41.23	48.5425	64.6158	74.6462	73.1186	53.5388	57.0874	24.8934	56.4614	56.068	81.1611	48.2835	77.0426	45.6692	50.9436	72.1398	76.7303	65.4287	39.6977	56.0559	76.5423	43.0256	51.9529	154.846	74.833	80.3102	65.9145	37.106	41.8575	60.7841	63.3653	161.245	33.4159	14.0084	62.8056	52.3524	54.3509	27.9573
AL732292.2	0.0632811	0.12184	0.54388	0.066736	0.115383	0.0935396	0.175226	0.141405	0.0473728	0.391922	0.326898	0.114822	0.757772	0.142444	0.583412	0.0602557	0.237045	0.427879	0.576948	0.119157	0.774044	0.339868	0.400626	0.393126	0.388394	0.29532	0.0388633	0.288218	0.109036	0.363042	0	0.0969742	0.240335	0.414133	0.0395224	0.239241	0.327938	0.0738406	0.0315509	0.177477	0.359931	0.683209	0.374689	0.525224	0.178512	0.159291	0.252542	0	0.115966
AP002026.1	0.114331	0.229459	0.13546	0.188013	0.332131	0.189051	0.622437	0.1364	0.0406188	0.1063	0.165172	0.164086	0.0535495	0.139583	0.216619	0.188208	0.101625	0.285348	0.0481842	0.169673	0.115424	0.217072	0.227837	0.124762	0.101636	0.363746	0.0761658	0.0453905	0.117976	0.0644798	0.254529	0.170256	0.350318	0.182617	0.171858	1.07841	0.247709	0.0949695	0.040579	0.182064	0.154307	0.283603	0.104904	0.147591	0.215014	0.517056	0.535155	0.271667	0.216621
AL109741.1	0.573926	0.130003	0.19344	0.249225	0.164151	0.798453	0.261752	0.867552	1.5164	0.657139	0.784798	0.204192	1.11952	0.303975	0.0778124	0.70722	0.650383	0.507273	1.90277	0.158925	0.0718177	0.259027	0.0610667	0.0762662	0.715808	0.0350117	0.207336	0	0.116342	0.774729	0.141899	0.241433	0.718023	0.324044	0.126511	0.153162	0.0291591	1.18182	0.0336648	0.426076	0.153618	0.080998	0.0571132	1.45048	0.126981	0.892308	0.377247	0.146379	0.123736
AC087239.1	0	0.091593	0	0	0.318043	0.175796	0	0.132876	0.0356124	0.336716	0.153591	0.057545	0.525834	0.133853	0.109645	0.0452971	0.0763707	0	0.0788581	0.044788	0.0252994	0.0729986	0.0430242	0	0.0796294	0	0.0876464	0	0	0.0545832	0.0249936	0.0243001	0.144537	0.0830196	0.0297109	0.251788	0.0205439	0.138774	0.0474367	0	0	0.342401	0.0804777	0.0929027	0	0.329304	0.303757	0.103131	0.0871774
AL365361.1	0.0547188	0.0564398	0.282174	0.0164875	0.185289	0.907047	0.09091	0.84717	0.198963	0.124491	0.217048	0.307314	0.338421	0.756619	0.11711	0.0781541	0.23007	0.111583	0.19437	0.0809555	0.0498866	0.0719711	0.763535	0.23398	0.305311	0.158081	0.187227	0.0152584	0.161628	0.0582994	0.0657115	0.163713	0.0534384	0.306941	0.0292926	0.189138	0.222802	0.898455	0.303998	0.493274	0.497969	0.0187545	0.145466	0.362563	0.124956	0.309911	0.804856	0.0790838	0.401101
SNHG7	3.35674	1.69714	5.68748	2.41724	2.05539	5.56351	4.57111	3.33408	2.77074	2.8314	6.20739	3.10218	7.45886	7.87663	4.69474	3.95656	2.82513	2.65831	1.64544	5.05594	5.08576	3.9641	2.9226	5.84996	2.30972	3.89032	7.90371	2.58747	3.0214	2.03353	3.07643	3.05184	2.87793	3.53285	4.02473	4.57899	5.73628	6.64991	4.24961	2.34916	3.42312	15.7088	10.7217	2.95972	1.79018	6.9717	4.93855	2.61126	2.11168
AC138932.1	0.169321	0.400797	0.057069	0.285704	0.622303	0.303285	0.394938	0.24927	0.184914	0.169196	0.663727	0.344579	0.0110094	0.410283	0.0964167	0.267445	0.262232	0.110746	0.277377	0.232557	0.197046	0.158951	0.410765	0.157501	0.282313	0.272691	0.271588	0.127019	0.112123	0.23999	0.152802	0.156702	0.469058	0.0764801	0.0373235	0.415711	0.192698	0.255685	0.188705	0.175982	0.101972	0	0.222415	0.671062	0.400846	0.714537	0.426105	0.138192	0.438057
MAP3K5-AS1	0	0.233426	0.185242	0.0568248	0.425737	0.199119	0.268564	0.30101	0	0	0.243555	0.0325898	0.545965	0.0606445	0.217335	0.179574	0.086503	0.404814	0.0446602	0.152191	0.028656	0.289393	0.146197	0.030431	0.210453	0.19558	0.0330916	0.105177	0	0.0618249	0.169858	0.192668	0.0818566	0.188068	0.0673054	0.448162	0.139617	0.0628742	0	0.113339	0.0306476	0.775656	0.136732	0.0263071	0.0506667	0.0678171	0.258043	0.0778757	0.197487
RPARP-AS1	0.447104	0.638691	0.738242	0.755438	0.914571	1.32178	0.846656	0.714394	0.658616	0.582739	1.08964	0.662967	1.1071	1.59079	0.570656	0.576794	0.478518	0.668194	0.362608	0.552206	0.437206	0.7783	0.873955	0.689643	0.659883	1.41097	2.39154	0.412904	0.488737	0.474392	0.477388	0.798124	1.02248	0.755097	0.552475	2.04293	0.799325	1.44733	1.15534	0.532586	0.803931	1.95507	1.55342	0.413105	0.131098	1.02561	1.28163	0.673983	0.696002
AC015819.1	0.082084	0.276575	0.705486	0.346262	0.0748337	0.455	0.0681874	0.38977	0.122898	0.254187	0.212015	0.248233	0.680491	0.438827	0.402031	0.11724	0.197665	0.0925028	0.136069	0.0772813	0.130962	0.314896	0.222714	0.4404	0.2519	0.170253	0.201644	0.293745	0.141435	0	0.237195	0.251577	0	0.196968	0.0512658	0.403425	0.141793	0.550742	0.102315	0.172658	0.256783	0.787745	0.347159	0.180341	1.69806	0.413245	0.753437	0.41522	0.564089
CD27-AS1	0.741897	1.20572	0.822757	1.16519	2.22062	3.74392	1.39605	1.37259	1.52285	2.36446	2.50864	1.10491	1.81501	3.81584	1.094	1.03306	1.46425	1.22263	1.71911	1.30685	0.865475	1.38327	1.43576	1.73455	1.4377	2.03518	2.39572	0.560575	1.30581	1.59266	1.11906	1.19396	3.09638	1.2808	1.00642	3.59499	1.30568	2.67621	1.17333	1.57731	0.993689	3.46423	2.46293	2.25897	1.2377	4.76917	2.9735	0.755185	1.06719
TP53TG1	8.84419	17.3997	11.4153	13.1981	16.9748	14.7048	14.2445	7.66738	6.17282	12.2141	16.8666	9.97446	15.5093	13.6961	13.7327	9.8777	9.86414	14.6079	7.16506	14.6876	9.95872	10.3266	9.18961	16.4642	7.27225	14.8407	9.32758	8.9476	11.6259	7.58413	12.3678	13.0436	12.1831	9.41156	19.4533	29.7056	14.1748	8.10082	4.13771	9.32489	11.8309	33.2485	15.9294	8.2074	16.1074	14.9813	11.9527	9.91831	18.3766
OLMALINC	1.50934	1.08335	0.690635	2.13733	1.62725	2.27836	2.55193	1.32882	1.18181	0.585128	2.824	1.31611	0.294764	3.36748	0.934237	2.69155	1.10166	1.54666	0.574666	2.43534	0.822553	1.48132	1.12872	1.54218	1.16652	3.89386	5.3062	0.784259	1.49485	0.538514	2.15202	1.13333	2.25242	1.51713	1.83203	3.96008	2.50592	2.16572	4.00997	1.06201	1.01926	1.29238	3.93385	1.13009	0.882645	2.6649	1.60059	0.77082	0.742802
PXN-AS1	0.960383	0.627374	1.00229	0.614925	0.771322	0.988651	0.842114	0.587602	0.350917	0.546244	1.28459	0.802148	0.768793	0.829976	1.10677	0.783831	1.05845	0.609858	0.473811	0.844988	0.528991	0.903527	1.05471	0.923349	0.452928	0.563203	0.954928	0.699266	0.590996	0.426345	0.606695	0.97531	0.607906	0.488839	1.65662	0.933642	1.22942	0.820469	0.530135	0.673367	0.942929	1.30295	1.30557	0.697746	0.849306	1.91384	1.04943	0.727058	0.680936
CRNDE	2.50945	3.58007	2.39759	3.8262	4.37345	5.47914	4.56101	3.30369	1.17695	1.32681	5.6695	0.863123	5.69248	8.14638	2.02087	2.83858	2.98993	0.890411	1.03245	2.66435	0.405195	3.13628	0.962519	0.997189	2.10533	5.28017	5.44415	0.739668	0.729332	1.75535	3.0626	3.76835	1.59839	0.881151	4.13158	14.0091	4.20429	4.72039	2.49028	1.98419	2.22182	2.30672	6.19914	1.25765	1.31914	4.14777	1.83402	2.2635	3.96707
AP006621.3	0.526745	0.371043	0.795021	0.812932	0.624674	1.25338	1.01032	0.961727	1.00024	1.86418	1.52645	1.10341	2.67452	2.21232	0.88834	0.795159	0.852506	0.637038	0.873173	1.10071	0.765241	0.512576	0.906312	1.18994	0.67383	1.31904	2.14611	0.518272	0.723134	0.796018	1.14749	0.656262	2.84952	0.840779	0.80239	1.35999	0.687978	1.28925	1.90885	0.720632	0.496902	5.36331	2.60812	1.10395	0.724835	3.54119	1.74323	0.68702	1.71869
AC073896.3	0.124535	0.269749	0.107034	0.426836	0.794744	1.15052	0.379321	0.243495	0.326298	0.110184	0.482492	0.301288	0.0573564	0.805933	0.287033	0.237162	0.199927	0.187122	0.258048	0.234497	0.231805	0.573298	0.225262	0.73849	0.277944	0.548891	0.994262	0.202572	0.357633	0.250058	0.163574	0.636139	0.567564	0.434665	0.194446	0.517899	0.242014	0.944552	0.372546	0.218292	0.212499	0.448177	0.368687	0.304007	0.292754	0.705329	0.546693	0.134991	0.684651
AC020765.2	0.0629881	0.394147	0.288727	0.0332135	0.459396	0.837959	0.139532	0.2815	0.188614	0.557296	0.122019	0.114291	1.04436	0.425354	0.399239	0.119954	0.404482	0.189288	0.835312	0.177908	0.167491	0.0483278	0.170902	0.213439	0.316306	0.22863	0.309467	0.12295	0.108532	0.83113	0.132374	0.353926	0.526289	0.247329	0.196697	0.476266	0.190412	0.183747	0.282644	0.0883274	0.179132	1.13341	0.426234	0.36903	0.118457	1.26843	0.351922	0.0910353	0.404002
AL135910.1	0.0627943	0.0806019	0.191892	0.132445	0.279878	0.27846	0.0695511	0.187089	0.626779	0.407426	0.594703	0.126599	0.308489	0.400487	0.0964873	0.0597922	0.201619	0.0943528	0.381673	0.177361	0	0.0963582	0.189307	0.354638	0.163506	0.412438	0.411354	0.0272382	0.12022	0.0720498	0.19795	0.171072	0.699559	0.292229	0.156873	0.474801	0.0180786	0.146545	0.0626165	0.176111	0.142865	1.25547	0.283282	0.28614	0.629826	0.105377	0.30072	0.302517	0.345222
GIHCG	0.34221	0.748731	0.653596	0.503064	0.84456	2.97373	0.597263	2.09709	1.45946	1.4313	1.3928	0.464132	2.78922	1.99579	0.752888	0.365346	0.610422	0.981643	1.65025	0.410056	0.341928	0.39782	0.543968	0.761354	1.19193	8.11954	2.17807	0.404836	0.452656	1.26124	0.446761	0.444958	1.41783	0.732939	0.492222	12.1221	0.868794	1.54885	1.40633	1.17788	0.57803	3.88124	2.01746	2.00491	0.994604	1.73588	1.60572	1.15404	0.798151
SNAI3-AS1	0.056723	0.0962118	0.164053	0.128186	0.197001	0.686737	0.0957358	0.150894	0.570223	0.415831	0.195347	0.147033	0.517517	0.191523	0.102722	0.0925907	0.104071	0.166402	0.698498	0.139868	0.117793	0.111911	0.293149	0.0945794	0.286352	0.170874	0.149296	0.0702991	0.074466	0.449387	0.122046	0.0717472	0.787852	0.19091	0.0641052	0.269591	0.181971	0.252146	0.0754165	0.321956	0.107544	0.583244	0.356422	0.60135	0.0914354	0.659524	0.301827	0.1015	0.301945
MSC-AS1	0.210014	0.127143	0.196007	0.0616491	0.0868495	0.985709	0.179855	0.488639	1.06649	0.436755	0.609552	0.783084	1.057	0.353333	0.227054	0.187604	0.384657	0.0943428	0.861365	0.195687	0.0667833	0.109637	0.1684	0.249443	0.239192	0.112267	0.295186	0.188769	0.149222	0.437221	0.211579	0.108383	0.22366	0.283382	0.100064	0.265205	0.0336601	0.313271	0.541899	0.221634	0.169942	0.348031	0.314995	1.11414	2.86242	1.76307	1.70735	1.41751	2.01557
AC009061.2	0.149328	0.13577	0.0760548	0.288715	0.21177	0.515038	0.220528	0.16684	0.248418	0.11744	0.396413	0.120423	0.489068	0.2521	0.210331	0.229082	0.186456	0.199445	0.192529	0.234318	0.141183	0.114572	0.180072	0.215522	0.129608	0.344139	0.407591	0.0539781	0.123885	0.123744	0.130759	0.161032	0.239455	0.144778	0.186526	0.276002	0.293778	0.425934	0.479805	0.151234	0.132121	0.398076	0.378932	0.178215	0.0624065	0.375889	0.384049	0.20383	0.288855
AL590764.1	0.0937013	0.216493	0.300658	0.0197634	0.1139	0.609425	0.0830271	0.272195	0.0561166	0.265291	0.217819	0.0453385	1.03573	0.10546	0.19437	0.053533	0.26074	0.366061	0.0931959	0.0529313	0	0.201299	0.237285	0.16934	0.104564	0.0971744	0.299237	0.0731604	0.301377	0.0860099	0	0.153164	0.0569388	0.196228	0.117043	0.226718	0.258978	0.524818	0.317682	0.473026	0.277137	0.224809	0.09511	0.0914951	0.0352434	0.353798	0.777802	0.162509	0.0686852
AC026803.1	0.0993097	0.239011	0.113805	0.157098	0.120717	0.146796	0.219991	0.110956	0.148689	0	0	0.360391	0.0914772	0.502973	0.114447	0.0945619	0.159431	0	0.329247	0.327247	0.580963	0.228587	0.269451	0.112172	0.221645	0.411963	0.24396	0.129232	0.171116	0.227895	0	0.152186	0.0754336	0.173311	0.186072	0.0750901	0.214436	0	0.148543	0.348152	0.169457	0.476529	0.168005	0.242429	0.093382	0.374974	0	0	0
MAGI2-AS3	0.19428	0.27942	0.10193	0.220932	0.507884	2.33547	0.51074	0.812029	0.960252	0.772477	1.37845	0.434629	0.551964	2.2946	0.114644	0.255199	0.623789	0.145959	1.79457	0.310731	0.112036	0.170613	0.16089	0.345028	1.02654	0.486709	0.977518	0.140116	0.185526	0.821832	0.17955	0.271417	0.808972	0.320666	0.118414	0.941569	0.128378	1.24821	0.672218	0.55636	0.174408	0.362223	1.12658	2.20104	0.297136	0.897067	0.861272	0.187756	0.34745
APTR	0.983102	1.74074	1.17186	1.66625	2.10729	2.31601	2.50833	1.47107	1.11051	1.22706	1.65505	1.42281	0.679174	3.45771	1.34032	1.55878	1.14142	1.59588	0.953064	1.5206	0.928961	0.888982	1.6433	1.00633	1.2489	2.90842	4.14547	0.942354	1.32591	1.05247	1.66022	1.56035	1.25346	1.30973	2.04484	5.01093	2.00906	2.34551	2.82279	0.984708	1.38794	2.37972	2.56153	1.23851	0.70157	4.4301	2.41707	0.91975	1.97049
AC005332.6	3.7309	6.56908	4.63307	5.90926	5.97325	7.1948	4.8804	6.10955	5.80216	3.79961	7.65149	4.55253	3.43235	9.59339	4.54112	3.20215	4.62613	3.28937	6.91813	4.33265	2.99234	4.96746	3.79132	4.85598	4.79234	7.9026	9.44548	2.71543	2.99623	3.31883	3.75885	3.92578	5.78811	4.01552	1.58252	9.49493	5.43504	9.20152	4.34271	4.67007	5.1078	3.40838	5.65763	8.65509	6.12293	6.97029	6.04493	6.13268	5.72744
AL353708.3	0.055027	0.026487	0.173411	0	0.0668888	0.142343	0.106659	0.0922205	0.0411938	0.194744	0.0888309	0.0499227	0.202748	0.108381	0.0951215	0.0654953	0.0588932	0.227375	0.0228043	0.116567	0.0731611	0.0633295	0.223952	0.0932313	0.0921092	0.0713333	0.152074	0.0358035	0.0316048	0.0473532	0.173464	0.0983796	0.146291	0.108035	0.0171836	0.187232	0.0594091	0.112366	0.0411534	0.115746	0.0782459	0.132021	0.139636	0.107463	0.0776138	0.2424	0.197642	0.218706	0.0756301
C5orf66-AS1	19.8191	1.32066	0.813778	7.77835	14.184	3.05363	7.22188	2.27204	1.23237	4.88358	0.0208431	8.12155	2.02183	4.39583	10.9178	11.5719	19.8815	7.39638	0.401306	13.2804	17.9389	13.1259	12.4071	15.24	6.66381	11.2141	13.599	8.33786	16.4813	6.40728	8.29291	10.0249	9.26786	4.05585	16.3898	2.2454	17.3688	3.22035	11.346	11.5876	11.8602	142.224	4.31391	4.03438	0.212464	2.37662	5.1527	0.209932	0.443643
AC097468.3	0.626566	0.861698	1.64118	0.660775	0.979239	0.793856	1.78453	1.16674	1.29548	1.84788	0.963309	1.15494	4.28739	0.940256	1.82236	0.795481	0.830252	1.74842	1.48378	1.03936	1.04726	0.869901	1.5651	1.24693	0.665907	0.990155	1.68578	1.00949	0.856828	0.753152	1.16001	1.37167	0.997179	1.69225	0.260882	2.07552	1.39158	0.870381	0.267768	1.42254	1.96857	2.6486	1.71615	1.4567	0.673334	1.23922	1.71463	0.603708	3.3353
AC010186.3	0.276665	0.214119	0.279747	0.366144	0.837463	0.914137	0.552785	0.618223	0.446717	0.172788	0.637536	0.36748	0.349787	1.56302	0.418862	0.185957	0.209014	0.171174	0.20683	0.43413	0.144251	0.332976	0.46119	0.471813	0.405598	0.365682	2.11223	0.0988308	0.180713	0.168059	0.302116	0.410117	0.412057	0.250879	0.420122	0.65629	0.595052	1.78507	0.48685	0.441215	0.888634	0.208244	1.17469	0.397281	0.0612122	1.46795	0.831335	0.517464	0.695889
AC002470.1	0.58555	0.596862	0.434186	0.326922	0.502428	1.88382	0.572256	0.53877	1.49554	3.35224	0.355863	0.374989	2.15747	1.00793	0.635107	0.491961	0.626691	0.310528	0.970653	0.583718	0.366361	0.475692	0.498428	0.350149	0.576557	0.964462	1.18459	0.582691	0.276962	1.22515	0.289547	0.598212	1.72676	0.480883	0.602341	1.09384	0.535494	1.04499	0.583892	0.724509	1.01874	0.909023	2.3308	0.941728	0.194329	1.5173	0.71479	0.0497813	0.75745
AC130343.2	0.0638752	0.061492	0.292793	0.0336813	0.155289	0	0.0707484	0.285465	0.0956353	0.0565145	0.494951	0.1159	0.647212	0.323508	0.368056	0.0912323	0.0683631	0.0479885	0.105885	0	0.0679402	0	0.173309	0.108223	0.14256	0.132486	0.313826	0	0.11006	0.14658	0.134238	0.0652565	0.242591	0.222945	0.0797869	0.19319	0.220678	0.186335	0.159236	0.134357	0.108993	0.842874	0.864474	0.0623713	0.540564	0.482361	0.101965	0.0923175	0
ZNF436-AS1	0.18448	0.202264	0.158555	0.340467	0.255393	1.48466	0.823	0.469485	0.56776	0.535004	1.31698	0.198362	0.217134	1.18234	0.248032	0.18542	0.202926	0.200196	1.46109	0.294302	0.174418	0.243769	0.398578	0.38202	0.594726	0.35075	0.717545	0.0866903	0.170707	0.482141	0.193849	0.235587	0.918613	0.277232	0.115218	0.79044	0.243432	0.597956	0.204398	0.273066	0.221517	0.258187	0.918931	1.54117	0.279478	0.574019	0.948912	0.466594	0.694923
AC025171.5	0.029577	0	0.050841	0.0311919	0.359527	0.109299	0.081899	0.297411	0.110708	0	0.0763946	0.035778	0.490397	0.0166443	0.085213	0.028163	0.0949653	0	0.0980583	0.208848	0.0314593	0.0907722	0.0802496	0.0501118	0.0660116	0.199376	0.090822	0.0384888	0.0169876	0.135746	0.0621581	0.0453249	0.0449322	0.0387124	0	0.246002	0.0638647	0.0517687	0.0147466	0.124426	0.11776	0.354807	0.0250181	0.144403	0.0834348	0.204741	0.42493	0.128241	0.135504
SNHG25	0.587285	0.471144	2.24334	0.309674	0.594901	1.37449	0.487859	0.601479	0.659471	1.12582	0.316021	0.296005	5.40966	0.6059	0.9024	0.559208	0.628547	0.441218	0.730147	0.368615	2.13425	0.901192	0.885247	0.71863	0.382298	0.304526	0.180337	0.700551	0.787049	0.505385	0.35998	1.39996	1.04087	0.768678	0.672449	1.11015	1.14129	0.57107	0.488018	0.549028	0.723747	9.39344	0.827936	0.23894	0.184077	1.35512	1.64062	2.97076	1.07623
AC145207.8	0.0724978	0.0697929	0.0276931	0.0254853	0.235002	0.321491	0.588858	0.108	0.325636	0.128287	0.156046	0.350789	0.08904	0.0815954	0.0556987	0.253117	0.129319	0.181555	0.0801187	0.204768	0.205631	0.0370828	0.087424	0.0818879	0.0539349	0.0250617	0.0296825	0.0314473	0.111038	0.0831836	0.0761796	0.17282	0.58739	0.12652	0.181115	0.0730895	0.166979	0.056397	0.0240975	0.338876	0.0274903	0	0.163528	0.212373	0.136341	3.92358	0.270036	0.139706	0.132856
LINC01006	0.624669	0.429544	0.169128	0.760124	0.483965	1.07049	0.43718	0.345129	1.07915	0.49195	1.33864	0.128707	0.708187	0.664427	0.462782	0.830112	0.20571	0.727164	0.819297	0.416854	0.408875	0.537214	0.751209	0.488477	0.570691	1.54837	1.53453	0.183123	0.260213	0.417443	0.476065	0.196362	0.495342	0.670859	0.424437	1.40141	1.39033	1.09336	0.759801	0.471674	0.210838	0.510549	1.41096	0.596555	0.225917	1.27003	0.69035	0.36212	2.81783
AC092119.2	0.00912504	0	0.0627414	0.0192465	0.011092	0.094418	0.0202138	0.0203904	0	0.016147	0.0471382	0.121419	0.218539	0.0410804	0.0315477	0.00868878	0.00976616	0.013711	0.0302527	0.0171823	0	0.0700121	0.148551	0.0412277	0.0305486	0.0283898	0.0784565	0	0.0104819	0	0.00958844	0	0.124761	0.0636985	0	0.151792	0.0236441	0.0532386	0.0272976	0.0639796	0.0207606	0.0437857	0.0771852	0.0980121	0.0514823	0.0918783	0.495261	0.0791293	0.284276
LINC01943	0.0461201	0.0266396	0.570798	0.0194553	0.19061	0.204519	0.0510827	0.247339	0.0276208	0.179544	0.202511	0.0446315	1.27448	0.114197	0.340159	0.00878304	0.217186	0.152457	0.0611618	0.0955275	0.0588661	0.0566173	0.0834233	0.104187	0.03088	0.0573955	0.0113297	0.0480131	0.0317869	0.0635015	0.0969245	0.0753879	0.0420382	0.0804868	0.0345653	0.111592	0.12747	0.226027	0.0183958	0.142282	0.157394	0	0.062418	0.054041	0.294897	0.766219	0.927643	0.719889	0.0507106
LINC02562	0.921955	3.41075	1.26783	3.08355	4.77096	1.07077	3.647	2.53105	0.611307	1.09539	1.64992	1.78439	0.12132	2.28283	3.32405	1.40461	1.04312	3.79969	0.152831	2.07083	0.994636	0.788216	1.85825	3.92745	1.91069	3.89281	1.27801	1.49111	2.95021	1.04273	2.03443	2.66421	1.06045	2.68926	2.07292	11.0741	4.18626	0.952852	0.551607	1.4406	2.66691	4.04473	3.29764	0.668756	0.668771	1.65768	3.19577	1.27538	1.52058
AC098487.1	0.0548606	0.0660172	0.314339	0.115712	0.10003	0.729835	0.121527	0.122589	0.390157	0.121347	0.584511	0.182496	0.656939	0.493959	0.142251	0.0391784	0.161467	0.144256	0.431971	0.0903887	0.0437639	0.0631379	0.074425	0.123933	0.229577	0.341364	0.33692	0.107086	0.0630183	0.110157	0.17294	0.140117	0.125013	0.131643	0.137053	0.850366	0.165842	0.352083	0.533376	0.0769303	0.17162	0.921353	0.487247	0.254452	1.62496	0.673215	0.372194	0.594666	0.452408
LINC01480	0.0474057	0.0152123	0.0905414	0.00833232	0.096041	0.654017	0.0262533	0.0794478	0.0118295	0.0559238	0.183667	0.0286722	0.582224	0.186741	0.0273157	0.0601857	0.135297	0.0356152	0.0523889	0.0371933	0.00840375	0.0121241	0.0714572	0.0178486	0.0705351	0.0245814	0.126159	0	0.0363033	0.0634585	0.0747197	0.104933	0.0960223	0.0620477	0.0197382	0.203118	0.102362	0.156729	0.118179	0.221588	0.0719026	0.360164	0.0668311	0.177443	0.0445761	0.308269	0.491885	0.114191	0.173747
PARD3-AS1	0.315358	0.216851	0	0.522618	0.273812	0.332964	0.39919	0.201338	0.0674514	0.398596	0.349088	0.381474	0.331983	0.507044	0.103836	0.128692	0.337515	0	0.0746802	0.551397	0.431263	0.0691312	0.0814896	0.712407	0.150821	0.373767	0.276676	0.0586253	0.310501	0.0516914	0.189356	0.460253	1.09503	0.157242	0.619009	0.272513	0.272377	0.105137	0.089847	0.252698	0.204994	3.56686	1.60049	0.0879807	0.338896	1.02063	0.431496	0.651113	0.0825587
AC104126.1	0	0.828975	0	0.52469	1.30259	0.0565711	0.254336	0.598634	0.487054	0.169305	0	0.162032	0	0.818402	0.0441046	0.0546624	0.0614403	0.0575052	0.0317207	0.09008	0.142474	0	0.0692261	1.10232	0.170832	1.50821	0.352558	0.124507	0.153868	0.197605	0.160859	0.136846	0.20349	0.150276	0.262927	1.59157	0.231386	0.848492	0.171733	0.0268336	0.130608	0.275462	0.0971166	0.0186851	0	0.0481683	0	0	0.175336
NRSN2-AS1	0.66861	1.19751	0.730561	1.39383	2.1925	3.7464	0.981664	1.37243	1.93227	1.21064	2.51011	1.56115	0.544263	2.99255	1.27225	0.917953	1.06506	0.841088	2.1909	0.512375	0.711159	0.405622	0.843767	1.35235	1.24932	2.53169	4.10619	0.566554	0.875199	1.07045	0.931306	0.873691	2.05507	1.03115	0.932276	3.69169	0.87294	3.157	5.00812	2.50749	0.866714	1.26838	3.18287	2.24708	1.84224	6.10587	1.09214	1.32589	1.13978
COPDA1	0.0438885	0	0.0502943	0.0308565	0	2.50847	0	0.179797	0.0219036	0	0.264506	0	0.161708	0.0658612	0	0	0.0313147	0	0	0.0137735	0	0	0	0	0.0653018	0.0758587	0.0179691	0	0.0168049	0.100715	0	0.0597834	0	0.0510615	0	0.0221233	0.265348	0.426767	0.0145881	0.205148	0.199704	0	0	0.0571402	0	0.0184127	0.303594	0.0211437	0.0536188
AP001363.2	0.104389	0.200989	0	0.0733926	0.46527	0.514348	0.0770814	0.272141	0.208392	0.431014	0.359504	0.210459	0.384625	0.156652	0.240601	0.132532	0.29793	0.0522842	0.288407	0.196563	0.222065	0.213582	0.314704	0.0786068	0.0776607	0.108259	0.341918	0.181124	0.0799414	0.279477	0.219382	0.0710979	0.211446	0.091088	0.086929	0.105241	0.090162	0.365426	0.0693959	0.146384	0	0.0834839	0.706393	0.101932	1.5051	0.131385	0.222185	0.452615	0
AC104794.3	0.32023	0.649891	0.515741	0.447242	2.07254	1.85502	0.651857	0.986326	1.95669	1.04142	1.93368	0.690979	1.08423	4.42238	0.98743	0.560393	0.741035	0.780271	1.49208	0.456314	0.533927	0.42499	0.892343	0.742964	1.25556	0.691125	3.62502	0.349141	0.835113	0.764651	0.491096	0.539362	0.946662	0.800516	0.108108	1.40044	0.343862	3.40339	1.83826	0.521874	0.413509	0.539884	4.02644	2.20573	0.618508	2.16771	1.09146	1.18832	0.93577
AL356740.3	0.146746	0.141271	0.048047	0.243191	0.662549	0.495803	0.139317	0.0702667	0.251098	0.333862	0.67684	0.253588	0.308965	0.707831	0.410703	0.0798458	0.381422	0.251995	0.034751	0.276319	0.222978	0.0965067	0.455036	0.331505	0.210546	0.260888	0.97847	0.409203	0.168567	0.120268	0.154198	0.578259	0.350318	0.384142	0.0261859	0.158511	0.199171	0.66047	0.104522	0.146986	0.166933	0.502961	0.602901	0.10235	0	0.0527699	0.301183	0.090895	0
AL136018.1	0.387906	0.899004	0.115247	0.378782	0.279421	0.0212366	0.238692	0.722329	0.0215104	0.0254226	0.185541	0.434474	0.0794026	0.0323395	0.331134	0.28728	0.0307526	1.14412	0	0.473419	0.275061	0.396829	2.20891	0.730247	0.0641296	0.0893963	0	0.224348	0.330064	0.313205	0.25664	0.220163	0.0654766	0.0626811	0.143566	0.108631	0.40949	0	0	0.241758	0.637386	0.0689381	0.0486096	0.0841716	0.0540373	4.82794	0.848563	2.05565	0.763515
AL645608.6	0	0	0	0	0.0471175	0	0.128798	0	0	0.0685903	0.350414	0.140665	0.142819	0.261756	0.0893401	0.0369088	0	0.0582425	0	0.0729879	0	0.0594804	0.140227	0.0875649	0.0432555	0.120596	0	0	0	0.133426	0.0407304	0	0	0	0	0.0586174	0.133916	0	0.154609	0	0.0440941	0.0929977	0.262298	0.0756985	0	0.146357	0	0	0
ATP2B1-AS1	0.101142	0.201949	0.0686839	0.169872	0.487223	0.714296	0.211602	0.292971	0.342123	0.364575	0.595045	0.104221	0.310549	0.742027	0.172678	0.0856056	0.501148	0.101315	0.428465	0.193975	0.0996094	0.022993	0.115189	0.228484	0.263356	0.264169	0.170241	0.209611	0.0946663	0.318061	0.173194	0.237273	0.193485	0.101329	0.0982618	0.317231	0.171478	0.389026	0.183034	0.126071	0.187497	0.152786	0.373893	0.530379	0.380419	1.09853	0.263111	0.254458	0.164754
AC107464.2	0.0184605	0.0533153	0.04231	0.0389369	0.2244	0.70948	0.143129	0.990026	0.0829185	0.195999	0.119205	0.133985	0.850229	1.62061	0.0850974	0.0878899	0.197576	0.0277383	0.0918049	0.173804	0.0981768	0.0283278	0.16696	0.12511	0.164805	1.53158	0.861638	0.0240228	0.106028	0.105908	0.0969903	0.188598	0.112178	0.128866	0.0461184	2.17751	0.207279	0.516985	0.276124	0.103548	0.0420001	1.06298	0.843214	0.144207	0	0.0697035	0.0884069	0.133403	0.03383
PCBP1-AS1	0.704578	0.336475	0.284503	0.555822	0.300098	0.750358	1.23511	0.317673	0.317718	0.380412	0.587513	0.860684	0.444596	0.582257	0.545044	0.714475	0.495794	0.598111	0.389704	0.797852	0.288407	0.47674	0.480431	0.683041	0.448074	0.445896	0.46678	0.234632	1.1495	0.373978	1.55869	0.955737	0.996619	0.738849	1.75585	0.49709	0.899048	0.478239	0.208147	0.356893	0.381029	1.549	0.499775	0.719138	0.532105	0.297631	0.611075	0.313712	0.415567
LINC01871	1.90364	1.77871	1.86068	0.649509	2.99458	2.64837	0.434098	5.81767	0.419142	2.47687	0.723077	4.1314	2.88812	1.51237	2.00023	1.01294	3.71524	5.72071	0.37125	0.737989	1.60792	0.601413	6.48161	0.948619	1.49952	2.09033	0.550164	0.510016	2.31534	1.79877	0.764826	2.28801	0.510341	1.8565	1.88829	1.60872	1.01553	2.09063	0.502478	4.86782	3.31196	1.74629	1.13662	0.49204	0	0.845621	2.50256	5.66442	1.64166
AC010531.6	0.135715	0.163314	0.155524	0.465155	0.412425	1.20365	0.112739	0.492801	0.40639	0.780492	0.262904	0.328336	1.25011	1.29834	0.351902	0.161533	0.363126	0.152941	0.281215	0.351379	0.216528	0.0520639	0.306856	0.344909	1.13586	0.457422	1.29189	0.132455	0.155896	0.233578	0.249562	0.242637	0.515431	0.266449	0.254283	1.8471	0.380959	0.554265	1.04881	0.333045	0.347365	2.27926	1.60715	0.198779	0.191422	1.02487	0.108322	0.539401	0.68394
MIR762HG	0.329829	0.30309	0.317838	0.513849	0.437375	0.465379	0.52307	0.301508	0.325476	0.411202	0.416277	0.308302	0.262386	0.826803	0.552875	0.306922	0.377071	0.349166	0.372784	0.359933	0.295006	0.230056	0.379656	0.304812	0.259318	0.583046	0.773413	0.243868	0.198048	0.412847	0.236304	0.421201	0.318857	0.340129	0.35581	0.736835	0.394941	0.664769	0.642839	0.378421	0.417837	0.773341	0.697473	0.36598	0.507504	0.698161	0.454715	0.281683	0.274741
LINC01876	0.074606	0.38523	0.116584	0.164511	0.148399	0.140356	0.488291	0.181867	0.0304641	0.0240032	0.0350364	0.557894	0.0874642	0.0687012	0.0390807	0.109788	0.0435534	0.132483	0.022486	0.0191566	0.021642	0.104076	0.245363	0.0766083	0.105961	0.22508	0.124959	0.0529556	0.218145	0	0.263692	0.0623613	0.257587	0.041427	0.169438	0.35898	0.322189	0.0316565	0.0811579	0.0665758	0.0540076	0.0488169	0.275373	0.17219	0.102041	0.435351	0.108268	0.147036	0.372872
LINC02878	0.0554475	0.0266894	0.135023	0.0584748	0.0926749	0.0409802	0.0460603	0.0929252	0.0622628	0.0367935	0.0805588	0.134145	0.370289	0.187216	0.0559115	0.0725954	0.0074179	0.0624853	0.0229785	0.0522033	0.0368601	0.0638134	0.0501475	0.0469719	0.100548	0.115005	0.110671	0.0631349	0.0716541	0.0397626	0.0728292	0.0708081	0.157938	0.0544301	0.00865747	0.0628875	0.0538767	0.22645	0.110581	0.058315	0.0867282	0.282689	0.0820766	0.115052	0.0521379	0.540844	0.265536	0.170291	0.304832
LINC01508	0.0255581	0.065612	0	0.0988295	0.0932024	0.062965	0.0188722	0.152296	0.0255107	0	0.0440094	0.0515274	0.0313898	0.0862959	0.0196358	0.0324483	0.0182359	0.0128009	0	0.0561463	0.0181231	0	0.0308201	0.0384912	0.066549	0.123692	0.12557	0.0332589	0.00978619	0.0195501	0.0358081	0.0348144	0	0.00743381	0.0425664	0.0773001	0.0220747	0.149115	0.033981	0	0.0387653	0	0.187361	0.00831878	0	0.868522	0.0135996	0.369386	0.0936734
AC006511.4	0.11446	0.418718	0.341031	0.185087	0.473052	0.49629	0.278907	0.392174	0.308468	0.216042	0.246365	0.230761	1.53228	0.523879	0.255018	0.188912	0.27767	0.20638	0.15179	0.150868	0.251603	0.234185	0.138025	0.241331	0.204366	0.427327	0.62796	0.188666	0.315551	0.166352	0.288654	0.257256	0.0927372	0.426133	0.247818	0.819295	0.382257	0.471909	0.829384	0.395913	0.321173	1.73921	0.387268	0.223529	0.0574014	0.124851	0.38979	0.165426	0.167803
SNHG11	1.04955	1.27113	2.37222	1.4741	1.57563	1.5514	1.66069	1.69681	0.955877	1.45495	2.00505	1.25789	1.96918	2.56392	1.78363	1.50596	1.49082	1.48981	0.769686	1.66208	1.25009	1.12812	1.71473	1.33845	0.960724	1.81074	2.3347	1.02591	1.22784	0.710338	1.37729	1.64048	1.86629	1.21124	1.43182	2.96954	2.08872	1.86807	1.07069	0.95631	1.30397	6.03411	2.69196	0.977609	2.61051	3.89593	2.60963	2.39067	2.14494
AC012236.1	0.0870469	0.0335196	0.169578	0.128519	0.105811	1.23523	0.0674894	0.496003	0.430084	0.0308064	0.20235	0.0842373	0.384871	0.715182	0.0300944	0.0497312	0.0372651	0.0523176	0.158725	0.131126	0.0370346	0.0133574	0.0157453	0.127818	0.670252	0.189574	0.876725	0.0453099	0.0399963	0.0898894	0.100614	0.0266788	0.0925666	0.015191	0.0108731	1.0136	0.165403	1.49311	0.564202	0.122065	0.356477	0.0208843	0.957185	0.0339989	0.0654809	0.131469	0.138955	0.276775	0.382844
AP003419.3	0	0	0.180943	0.0555058	0.127955	0.0777989	0.116591	0.0882071	0	0	0	0.0318334	0.533293	0.0296184	0.121309	0.050116	0.0281651	0.118625	0.0436236	0.0991054	0.223927	0.0807645	0.0952026	0.0297246	0	0.0272915	0.0323235	0	0.0302293	0.12078	0.11061	0.0537704	0.439762	0.0688886	0.0328716	0.43776	0.159106	0.0307074	0.0262416	0	0.0299363	1.70472	0.133559	0.0256965	0.197963	0.0993645	0.126027	0.228205	0.241129
AC092354.2	0.211758	0.356749	0.242665	0.390808	0.225229	0.586898	0.175907	0.29574	0.515203	0.327872	0.307659	0.288173	0.585169	0.44687	0.244034	0.17643	0.0849884	0.357953	0.570417	0.24921	0.168925	0.284325	0.191516	0.269083	0.443074	0.247057	0.617731	0.0344452	0.243246	0.212598	0.333767	0.567884	0.201058	0.36955	0.330635	0.320229	0.274345	0.37064	0.263947	0.371181	0.270999	0.952593	0.313456	0.465236	0.199118	0.133259	0.169017	0.0382561	0.291044
AC005722.4	2.40993	3.70028	0	3.05624	0.964113	0	1.14879	0.204498	0.0913467	0.269901	0.157585	0.405911	0.056199	0	0.492172	3.51469	0.979463	0.0916732	0	1.49347	0.0648935	1.02984	0.275895	1.20598	0.272335	1.51853	0	0.436666	0.140166	0.280014	1.47451	2.15039	1.15857	0.851788	1.29555	1.47621	2.13417	0	0	0.299442	0.72874	4.02538	0	0.238297	0	1.22862	0.681751	0	0
AC139530.1	0.323447	0.887762	0.670336	0.791077	0.76961	1.30208	0.625034	1.04569	0.989151	0.779369	1.19982	0.640999	0.950863	3.01298	0.531364	0.412829	0.655518	0.341236	0.775737	0.790462	0.424549	0.44353	0.535268	0.598537	0.798684	0.735104	2.23155	0.420904	0.403164	0.434291	0.585739	0.660883	0.857279	0.354293	0.601731	1.21762	0.897531	1.91922	1.89401	0.627272	0.547999	1.86574	3.91178	0.75934	0.737704	1.07403	1.08758	0.686287	1.08458
AC005696.1	0.890649	0.354794	0.633504	0.712554	0.597318	1.08954	1.93895	0.514707	1.70136	1.08692	1.5072	0.668717	0.452637	0.86415	0.778651	1.54992	0.295829	1.79973	1.27277	0.809622	0.424665	0.8483	1.27771	1.00601	0.822538	0.668858	1.73525	0.159863	0.740857	0.775254	0.871336	0.753028	2.98601	0.911154	1.68795	0.510884	1.75073	0.609227	0.275626	0.861342	0.733675	2.43159	2.4939	1.22955	0.0577577	0.850393	1.07858	0.665811	0.112563
DNM3OS	0.0593169	0.0210382	0.125217	0.0230468	0.0834882	0.673752	0.0760732	0.174404	0.238386	0.243072	0.39512	0.139729	0.87997	0.28461	0.0467714	0.0326996	0.183771	0.0703641	0.445065	0.0852391	0.0298856	0.0526971	0.0564706	0.165736	0.226451	0.0161883	0.115038	0.121878	0.082482	0.103881	0.0524878	0.0669785	0.251364	0.144379	0.0233978	0.198288	0.0188751	0.233145	0.0404703	0.0875572	0.0426169	1.40815	0.068659	0.920628	0.287689	0.349706	2.67621	0.288773	0.337547
OSER1-DT	0.547702	1.18036	0.527791	2.061	1.5812	4.23196	2.1577	1.23082	2.43214	1.53086	1.78441	0.775462	1.80017	2.24858	0.946777	1.03711	0.95921	1.30926	3.56975	1.48837	0.410438	0.649441	0.956925	1.20213	2.01417	3.41447	5.1525	0.469753	1.22254	1.68534	1.22297	1.06822	2.38268	1.75959	2.22345	3.62363	1.43529	2.91225	3.08452	2.04228	1.07617	4.64397	4.00106	3.50055	1.13536	1.30818	1.20217	0.35981	1.96177
AC003101.2	0	0.029633	0.176371	0	0.0374169	0.1365	0	0.137566	0.0460867	0.0544687	0.477034	0.037235	0.510368	0.0346442	0.0354733	0.0293099	0.164721	0	0.0510258	0.057961	0.0982212	0	0.222714	0.173842	0.1374	0	0.0756165	0.200281	0.0353587	0	0.0323447	0.0628943	0	0.0537185	0	0	0.0531725	0.107754	0.092083	0	0.140064	0.812362	0.624886	0.0601135	0.34733	0.0774834	0.147412	0.489366	0
AL133520.1	0.233236	0.823291	0.49001	0.40995	0.708782	0.632061	0.818054	0.608041	0.494708	0.515897	0.753033	0.893427	0.787749	0.765637	1.00795	0.314621	0.686463	0.467271	0.676602	0.42088	0.558177	0.626328	0.667982	0.570798	0.498859	0.745799	0.572957	0.556437	0.558162	0.423721	0.449314	0.992831	0.620064	0.814066	0.0728341	0.705418	0.906515	0.430913	0.213194	0.40883	0.950733	0.559581	0.624737	0.759148	0.438629	0.46479	0.899772	0.393272	0.463036
[truncated: 497 more columns]
